# Supplementary material for: Prediction of Optimal Drug Schedules for Controlling Autophagy
Source: Sci Rep. 2019 Feb 5;9:1428. doi: 10.1038/s41598-019-38763-9 (PMC6363771; doi:10.1038/s41598-019-38763-9)
Supplement: Supplementary file 2 — Supplementary Dataset [file 41598_2019_38763_MOESM2_ESM.zip]

Archive with 33 entries (20 files):
- autoph_MWE/
- autoph_MWE/makefile
- autoph_MWE/bin/
- autoph_MWE/make.inc
- autoph_MWE/iguess/
- autoph_MWE/iguess/phase2/
- autoph_MWE/iguess/phase2/sys.dat
- autoph_MWE/iguess/phase1/
- autoph_MWE/iguess/phase1/sys.dat
- autoph_MWE/include/
- autoph_MWE/include/autoph.h
- autoph_MWE/result/
- autoph_MWE/result/U4/
- autoph_MWE/result/U4/phase1/
- autoph_MWE/result/U4/phase1/sys.dat
- autoph_MWE/result/U4/phase1/energy.dat
- autoph_MWE/result/U4/sys.dat
- autoph_MWE/result/U4/energy.dat
- autoph_MWE/result/U4/phase2/
- autoph_MWE/result/U4/phase2/sys.dat
- autoph_MWE/result/U4/phase2/energy.dat
- autoph_MWE/result/autoph.txt
- autoph_MWE/src/
- autoph_MWE/src/main.cxx
- autoph_MWE/src/autoph.cxx
- autoph_MWE/src/Makefile
- autoph_MWE/lib/
- autoph_MWE/lib/Makefile
- autoph_MWE/lib/src/
- autoph_MWE/lib/src/hact.cxx
- autoph_MWE/lib/src/Makefile
- autoph_MWE/lib/src/hinh.cxx
- autoph_MWE/README
