# Supplementary material for: Prediction of Optimal Drug Schedules for Controlling Autophagy
Source: Sci Rep. 2019 Feb 5;9:1428. doi: 10.1038/s41598-019-38763-9 (PMC6363771; doi:10.1038/s41598-019-38763-9)
Supplement: Supplementary file 2 — Supplementary Dataset [file 41598_2019_38763_MOESM2_ESM.zip › autoph_MWE/makefile]

# examples/PSOPT/autoph - makefile
#
# 
#
# NOTES:
#   1) Simplified model of Autophagy
#

BINDIR = ./bin
DOCDIR = ./doc
LIBDIR = ./lib
SRCDIR = ./src

include ./make.inc

all: libs  srcs

libs: 
	cd $(LIBDIR) && $(MAKE) autophlib

srcs:
	cd $(SRCDIR) && $(MAKE) autoph
	$(CXX) -O2 -o $(BINDIR)/autoph $(SRCDIR)/main.o $(SRCDIR)/autoph.o -L$(LIBDIR) $(PSOPTLIB) $(DMATRIXLIB) $(FLIBS) $(SPARSELIB) $(IPOPTLIB) $(ADOLCLIB) -lautoph
	$(BINDIR)/autoph

clean:
	cd $(SRCDIR) && $(MAKE) clean
	cd $(LIBDIR) && $(MAKE) clean
	rm -f $(BINDIR)/*
	rm -f *.tap *.txt *.tex *.scp *.out *.dat
	
cleanall: clean
	rm -f ./result/*.txt *.tex *.scp *.out

.PHONY: all libs srcs clean cleanall
