# Supplementary material for: Prediction of Optimal Drug Schedules for Controlling Autophagy
Source: Sci Rep. 2019 Feb 5;9:1428. doi: 10.1038/s41598-019-38763-9 (PMC6363771; doi:10.1038/s41598-019-38763-9)
Supplement: Supplementary file 2 — Supplementary Dataset [file 41598_2019_38763_MOESM2_ESM.zip › autoph_MWE/make.inc]

# examples/PSOPT/autoph - make.inc
#
# 
#
# NOTES:
#   1) From the PSOPT distribution
#

CXX           = /usr/bin/g++
CC            = /usr/bin/gcc
CXXFLAGS      = -O0 -g -fomit-frame-pointer -pipe -DNDEBUG -Wparentheses -Wreturn-type -Wcast-qual -Wall -Wpointer-arith -Wwrite-strings -Wconversion -fPIC -DHAVE_MALLOC -Wpedantic

# ADOL-C
ADOLCINC = -I$(HOME)/adolc_base/include/adolc
ADOLCLIB = /usr/lib/libadolc.a /usr/lib/libColPack.a

# DMATRIX
DMATRIXINC = -I$(HOME)/psopt/dmatrix/include
DMATRIXLIB = $(HOME)/psopt/dmatrix/lib/libdmatrix.a

# SPARSE LIBS
SPARSELIB = $(HOME)/psopt/lusol/csrc/liblusol.a  $(HOME)/psopt/SuiteSparse/CXSparse/Lib/libcxsparse.a -ldl
SPARSEINC = -I$(HOME)/psopt/SuiteSparse/CXSparse/Include -I$(HOME)/psopt/SuiteSparse/CXSparse/../SuiteSparse_config -I$(HOME)/psopt/lusol/csrc

# IPOPT
IPOPTINC = -I$(HOME)/Ipopt-3.12.3/Ipopt/src/Interfaces -I$(HOME)/Ipopt-3.12.3/Ipopt/src/Common -I$(HOME)/Ipopt-3.12.3/Ipopt/src/LinAlg
IPOPTLIB = `PKG_CONFIG_PATH=$(HOME)/Ipopt-3.12.3/lib64/pkgconfig:$(HOME)/Ipopt-3.12.3/lib/pkgconfig:$(HOME)/Ipopt-3.12.3/share/pkgconfig: /usr/bin/pkg-config --libs ipopt`

# PSOPT
PSOPTINC = -I/usr/include/psopt -DLAPACK -DUNIX -DSPARSE_MATRIX -DUSE_IPOPT
PSOPTLIB = $(HOME)/psopt/PSOPT/lib/libpsopt.a -Wl,--rpath -Wl,$(HOME)/Ipopt-3.12.3/lib
FLIBS =  -lm -lf2c  -llapack -lf77blas -lcblas
