# Supplementary material for: Prediction of Optimal Drug Schedules for Controlling Autophagy
Source: Sci Rep. 2019 Feb 5;9:1428. doi: 10.1038/s41598-019-38763-9 (PMC6363771; doi:10.1038/s41598-019-38763-9)
Supplement: Supplementary file 2 — Supplementary Dataset [file 41598_2019_38763_MOESM2_ESM.zip › autoph_MWE/iguess/phase2/sys.dat]

120	0.509254	0.0890968	0.436743	0.260814	11	1.99879	3.10889	0.0583984
120.504	0.508331	0.0892577	0.436452	0.260886	10.9722	1.99949	3.12124	0.0501334
121.008	0.507406	0.0894189	0.436159	0.26096	10.9459	1.99957	3.13296	0.047293
121.513	0.506482	0.0895809	0.435865	0.261035	10.921	1.99961	3.14465	0.0450059
122.017	0.505556	0.0897437	0.435569	0.261111	10.8975	1.99964	3.15633	0.0430507
122.521	0.50463	0.0899073	0.435272	0.261188	10.8753	1.99965	3.16799	0.0413309
123.025	0.503704	0.0900717	0.434973	0.261266	10.8543	1.99967	3.17965	0.0397954
123.529	0.502778	0.0902369	0.434674	0.261346	10.8345	1.99967	3.19131	0.0384146
124.034	0.501851	0.0904029	0.434372	0.261426	10.8159	1.99968	3.20296	0.0371697
124.538	0.500923	0.0905698	0.43407	0.261507	10.7983	1.99968	3.21461	0.0360482
125.042	0.499995	0.0907375	0.433766	0.26159	10.7818	1.99968	3.22625	0.035041
125.546	0.499067	0.0909061	0.433461	0.261673	10.7662	1.99967	3.2379	0.0341413
126.05	0.498138	0.0910755	0.433154	0.261757	10.7516	1.99967	3.24954	0.0333431
126.555	0.497209	0.0912458	0.432846	0.261842	10.7379	1.99966	3.26119	0.0326412
127.059	0.496279	0.091417	0.432536	0.261928	10.7249	1.99966	3.27283	0.0320303
127.563	0.495349	0.091589	0.432226	0.262015	10.7129	1.99965	3.28447	0.0315048
128.067	0.494418	0.0917619	0.431913	0.262103	10.7015	1.99964	3.29611	0.0310592
128.571	0.493487	0.0919358	0.4316	0.262192	10.6909	1.99963	3.30774	0.0306877
129.076	0.492555	0.0921105	0.431285	0.262282	10.681	1.99962	3.31938	0.0303846
129.58	0.491623	0.0922861	0.430968	0.262373	10.6718	1.99961	3.33101	0.0301442
130.084	0.490691	0.0924626	0.430651	0.262465	10.6632	1.99959	3.34265	0.029961
130.588	0.489758	0.0926401	0.430332	0.262558	10.6552	1.99958	3.35428	0.0298301
131.092	0.488825	0.0928185	0.430011	0.262652	10.6477	1.99956	3.36591	0.029747
131.597	0.487891	0.0929978	0.429689	0.262746	10.6409	1.99954	3.37754	0.0297077
132.101	0.486956	0.093178	0.429366	0.262842	10.6345	1.99952	3.38917	0.0297085
132.605	0.486022	0.0933592	0.429041	0.262939	10.6287	1.9995	3.40079	0.0297467
133.109	0.485086	0.0935414	0.428715	0.263037	10.6233	1.99948	3.41242	0.0298202
133.613	0.48415	0.0937245	0.428388	0.263136	10.6184	1.99945	3.42404	0.0299282
134.118	0.483214	0.0939085	0.428059	0.263236	10.6139	1.99943	3.43565	0.0300719
134.622	0.482277	0.0940936	0.427729	0.263337	10.6099	1.99939	3.44727	0.0302562
135.126	0.48134	0.0942796	0.427397	0.263439	10.6062	1.99936	3.45888	0.0304924
135.63	0.480403	0.0944666	0.427064	0.263543	10.6029	1.99932	3.47049	0.0308039
136.134	0.479464	0.0946545	0.426729	0.263647	10.6	1.99928	3.4821	0.0312392
136.639	0.478526	0.0948435	0.426394	0.263753	10.5975	1.99924	3.4937	0.031898
137.143	0.477587	0.0950335	0.426056	0.263859	10.5953	1.99919	3.5053	0.0329913
137.647	0.476647	0.0952245	0.425718	0.263967	10.5934	1.99915	3.5169	0.0349681
138.151	0.475707	0.0954167	0.425378	0.264077	10.5918	1.99922	3.52861	0.0396013
139.16	0.473826	0.0958031	0.424692	0.264298	10.5894	1.99915	3.55184	0.0357389
140.168	0.471948	0.0961919	0.424001	0.264525	10.5882	1.99901	3.57498	0.0317764
141.176	0.470075	0.096582	0.423304	0.264756	10.588	1.99878	3.59805	0.0275427
142.185	0.468215	0.0969711	0.422603	0.26499	10.5886	1.99838	3.62093	0.0230278
143.193	0.466377	0.0973555	0.421899	0.265228	10.5901	1.99594	3.64177	0.0116167
143.529	0.465772	0.0974827	0.421667	0.265307	10.5908	1.99408	3.64765	0.0310012
143.866	0.46517	0.0976098	0.421436	0.265387	10.5916	1.99319	3.65451	0.0307704
144.202	0.464571	0.0977366	0.421204	0.265467	10.5924	1.99222	3.66127	0.0301323
144.538	0.463975	0.097863	0.420974	0.265547	10.5934	1.99114	3.66793	0.029542
144.874	0.463383	0.0979889	0.420744	0.265628	10.5944	1.98999	3.67451	0.0289862
145.21	0.462794	0.0981144	0.420515	0.265708	10.5954	1.98876	3.681	0.0284899
145.546	0.462209	0.0982393	0.420286	0.265789	10.5966	1.98746	3.68742	0.0280696
145.882	0.461628	0.0983638	0.420059	0.265869	10.5978	1.9861	3.69378	0.0277473
146.218	0.461051	0.0984877	0.419832	0.26595	10.599	1.9847	3.70009	0.0275747
146.555	0.460477	0.0986111	0.419607	0.266031	10.6004	1.98331	3.7064	0.027718
146.891	0.459908	0.0987339	0.419382	0.266112	10.6018	1.98208	3.71287	0.0287359
147.227	0.459343	0.0988561	0.419158	0.266192	10.6033	1.98121	3.7197	0.0282341
147.731	0.458503	0.0990379	0.418824	0.266314	10.6056	1.97852	3.72854	0.0262434
148.235	0.457673	0.0992181	0.418493	0.266435	10.608	1.97591	3.73745	0.0265317
148.739	0.456854	0.0993969	0.418166	0.266556	10.6105	1.97353	3.74657	0.0271849
149.244	0.456044	0.0995741	0.41784	0.266676	10.6132	1.97188	3.75641	0.027285
150.252	0.454459	0.0999222	0.417199	0.266917	10.6188	1.96591	3.77338	0.0264368
151.261	0.452918	0.100263	0.416572	0.267156	10.6249	1.96062	3.79096	0.0258413
152.269	0.451421	0.100597	0.41596	0.267393	10.6312	1.95523	3.80838	0.0254853
153.277	0.449968	0.100924	0.415363	0.267627	10.6378	1.94994	3.82583	0.0260501
154.286	0.448558	0.101243	0.414781	0.267859	10.6448	1.94463	3.84321	0.0259183
155.294	0.447191	0.101555	0.414213	0.268088	10.6519	1.93939	3.8606	0.0257232
156.303	0.445866	0.101859	0.41366	0.268314	10.6592	1.93428	3.87805	0.0254075
157.311	0.444584	0.102155	0.413122	0.268537	10.6667	1.92918	3.89546	0.0253613
158.319	0.443344	0.102442	0.412599	0.268756	10.6743	1.92409	3.9128	0.0254945
159.328	0.442146	0.102722	0.412091	0.268971	10.682	1.91902	3.93012	0.0256431
160.336	0.44099	0.102994	0.411599	0.269182	10.6898	1.91402	3.94745	0.0257596
161.345	0.439874	0.103258	0.411122	0.269389	10.6976	1.9091	3.9648	0.0258661
162.353	0.438799	0.103513	0.410661	0.269592	10.7055	1.90428	3.98219	0.0259694
163.361	0.437763	0.10376	0.410215	0.26979	10.7134	1.89956	3.99963	0.0260655
164.37	0.436765	0.104	0.409784	0.269984	10.7213	1.89496	4.01713	0.0261583
165.378	0.435805	0.104231	0.409368	0.270173	10.7291	1.89048	4.0347	0.0262603
166.387	0.434882	0.104455	0.408966	0.270357	10.7369	1.88612	4.05234	0.0263803
167.395	0.433995	0.104671	0.408579	0.270536	10.7447	1.88189	4.07005	0.0265148
168.403	0.433141	0.10488	0.408206	0.270711	10.7524	1.87779	4.08785	0.0266471
169.412	0.432321	0.105082	0.407846	0.27088	10.76	1.87382	4.10573	0.0267558
170.42	0.431533	0.105277	0.4075	0.271045	10.7676	1.86999	4.12371	0.0268392
171.429	0.430776	0.105465	0.407167	0.271205	10.775	1.86634	4.14182	0.0269364
172.437	0.430046	0.105647	0.406846	0.271361	10.7823	1.8629	4.16011	0.0270978
173.445	0.429342	0.105824	0.406536	0.271512	10.7895	1.85969	4.17858	0.0273271
174.454	0.428661	0.105997	0.406238	0.27166	10.7966	1.85675	4.19728	0.027725
175.462	0.428001	0.106165	0.405948	0.271804	10.8036	1.85402	4.21617	0.0280456
176.471	0.427358	0.106331	0.405668	0.271945	10.8105	1.85153	4.23526	0.028664
177.479	0.426728	0.106495	0.405395	0.272083	10.8172	1.8496	4.25489	0.0273016
178.487	0.426107	0.106658	0.405127	0.27222	10.8238	1.84797	4.2748	0.029105
179.496	0.42549	0.106822	0.404864	0.272356	10.8303	1.84676	4.29511	0.0303125
180.504	0.424871	0.106989	0.404602	0.272492	10.8367	1.84614	4.31599	0.0313236
181.513	0.424245	0.10716	0.40434	0.272629	10.843	1.84604	4.3374	0.0330915
182.521	0.423607	0.107336	0.404075	0.272768	10.8492	1.84554	4.3584	0.0317729
183.025	0.423281	0.107428	0.403941	0.272839	10.8523	1.8467	4.37032	0.0335082
183.529	0.422948	0.107521	0.403805	0.272911	10.8554	1.84745	4.38183	0.0341159
184.034	0.422608	0.107618	0.403666	0.272985	10.8585	1.84814	4.39328	0.0343615
184.538	0.42226	0.107717	0.403526	0.27306	10.8616	1.84842	4.40432	0.0343298
184.874	0.422022	0.107785	0.403431	0.273111	10.8636	1.84964	4.41273	0.0367872
185.21	0.42178	0.107855	0.403334	0.273163	10.8657	1.8507	4.42097	0.0364432
185.546	0.421534	0.107927	0.403235	0.273217	10.8677	1.85171	4.42917	0.0367456
185.882	0.421282	0.108	0.403135	0.273271	10.8697	1.85279	4.43744	0.0371573
186.218	0.421025	0.108075	0.403032	0.273326	10.8718	1.85395	4.4458	0.0376003
186.555	0.420761	0.108152	0.402927	0.273382	10.8739	1.85522	4.45427	0.0380706
186.891	0.420492	0.10823	0.40282	0.27344	10.8759	1.85659	4.46285	0.0385675
187.227	0.420217	0.108312	0.402711	0.273499	10.878	1.85807	4.47154	0.0390883
187.563	0.419935	0.108395	0.402599	0.27356	10.8801	1.85966	4.48035	0.0396271
187.899	0.419646	0.10848	0.402485	0.273622	10.8822	1.86136	4.48927	0.0401732
188.235	0.41935	0.108568	0.402368	0.273685	10.8843	1.86317	4.49831	0.0407162
188.571	0.419046	0.108658	0.402247	0.273751	10.8864	1.86507	4.50745	0.0412763
188.908	0.418735	0.108751	0.402124	0.273818	10.8886	1.86702	4.51665	0.0418527
189.244	0.418416	0.108846	0.401997	0.273886	10.8908	1.86879	4.52567	0.0412106
189.58	0.418088	0.108944	0.401868	0.273957	10.8929	1.86982	4.53396	0.0405214
189.748	0.417921	0.108994	0.401803	0.273993	10.894	1.8717	4.53947	0.0484709
189.916	0.417752	0.109045	0.401736	0.27403	10.8951	1.87347	4.54488	0.0457712
190.084	0.41758	0.109097	0.401667	0.274067	10.8963	1.87506	4.55011	0.045122
190.252	0.417406	0.109149	0.401598	0.274105	10.8974	1.87665	4.55534	0.0457363
190.42	0.41723	0.109202	0.401527	0.274143	10.8985	1.8784	4.56074	0.0478945
190.588	0.417052	0.109255	0.401455	0.274182	10.8996	1.88033	4.56632	0.0446349
190.84	0.416781	0.109336	0.401345	0.274241	10.9014	1.88198	4.57344	0.044263
191.092	0.416506	0.109418	0.401232	0.274302	10.9031	1.88395	4.5809	0.0463113
191.345	0.416227	0.109501	0.401118	0.274364	10.9048	1.88601	4.58844	0.045739
191.597	0.415944	0.109585	0.401001	0.274426	10.9066	1.88783	4.59576	0.0466352
191.765	0.415753	0.109642	0.400921	0.274469	10.9078	1.89004	4.60164	0.0512787
191.933	0.415561	0.109699	0.40084	0.274512	10.909	1.89228	4.60755	0.0506326
192.101	0.415367	0.109756	0.400758	0.274555	10.9102	1.89468	4.61363	0.0532793
192.269	0.415173	0.109813	0.400673	0.2746	10.9114	1.89735	4.61998	0.0473281
192.605	0.414782	0.109926	0.4005	0.274689	10.9139	1.89996	4.62996	0.0499836
192.941	0.414391	0.110037	0.400324	0.274779	10.9164	1.90309	4.64047	0.0499826
193.277	0.414002	0.110146	0.400143	0.274871	10.9189	1.90458	4.64936	0.0438275
193.389	0.413874	0.110181	0.400082	0.274902	10.9197	1.9067	4.65394	0.0613494
193.501	0.413746	0.110216	0.40002	0.274932	10.9206	1.90854	4.65826	0.0527405
193.613	0.413619	0.110251	0.399958	0.274963	10.9215	1.90983	4.66202	0.0462928
193.725	0.413494	0.110284	0.399895	0.274994	10.9223	1.91068	4.66534	0.0405604
193.838	0.41337	0.110317	0.399831	0.275025	10.9232	1.91113	4.66827	0.0354963
193.95	0.413247	0.110349	0.399768	0.275055	10.9241	1.91112	4.67072	0.0259339
194.118	0.413066	0.110396	0.399673	0.275101	10.9254	1.90969	4.673	0.0171792
194.286	0.412889	0.11044	0.399579	0.275146	10.9267	1.90769	4.67471	0.0132881
194.454	0.412716	0.110483	0.399487	0.275191	10.9281	1.90531	4.67603	0.0101156
194.622	0.412549	0.110524	0.399396	0.275236	10.9294	1.90253	4.67695	0.00516794
194.958	0.412229	0.110599	0.399221	0.275323	10.9321	1.89588	4.67768	0.00219388
195.294	0.411931	0.110668	0.399055	0.275407	10.9348	1.88892	4.67806	0.00134425
195.63	0.411655	0.11073	0.398898	0.275488	10.9376	1.88184	4.67831	0.000890748
195.966	0.411401	0.110785	0.39875	0.275566	10.9403	1.87472	4.67848	0.000626714
196.303	0.411171	0.110833	0.398612	0.275639	10.9431	1.86757	4.6786	0.000461535
196.639	0.410963	0.110874	0.398484	0.275708	10.9459	1.86042	4.67868	0.000282385
197.143	0.410696	0.110923	0.398311	0.275803	10.95	1.84968	4.67875	0.000165013
197.647	0.410484	0.110955	0.398161	0.275887	10.9541	1.83898	4.6788	8.1409e-05
198.655	0.410223	0.110971	0.39793	0.27602	10.9622	1.81772	4.67883	3.62547e-05
199.664	0.410187	0.110919	0.397797	0.2761	10.9699	1.79669	4.67885	2.35438e-05
200.672	0.410384	0.110796	0.397763	0.276126	10.9771	1.77589	4.67886	1.62764e-05
201.681	0.410822	0.110602	0.397831	0.276093	10.9836	1.75533	4.67887	1.17708e-05
202.689	0.411507	0.110333	0.398004	0.275999	10.9892	1.73501	4.67888	8.80755e-06
203.697	0.41245	0.109988	0.398285	0.275842	10.9938	1.71492	4.67889	6.76958e-06
204.706	0.41366	0.109564	0.398677	0.275622	10.9972	1.69506	4.67889	5.31852e-06
205.714	0.41515	0.109058	0.399184	0.275336	10.9993	1.67543	4.67889	4.25688e-06
206.723	0.416934	0.108467	0.399808	0.274985	11	1.65603	4.6789	3.46403e-06
207.731	0.419031	0.107788	0.400552	0.274567	10.9991	1.63685	4.6789	2.86659e-06
208.739	0.421464	0.107013	0.401419	0.274083	10.9966	1.6179	4.6789	2.41279e-06
209.748	0.42427	0.106133	0.402414	0.273531	10.9924	1.59916	4.6789	2.0615e-06
210.756	0.427503	0.10513	0.40354	0.272909	10.9863	1.58064	4.6789	1.78366e-06
211.765	0.431251	0.103976	0.404802	0.27221	10.9783	1.56233	4.6789	1.55947e-06
212.773	0.435652	0.10262	0.406206	0.271425	10.9681	1.54424	4.6789	1.37534e-06
213.782	0.440934	0.100982	0.407762	0.270535	10.9558	1.52635	4.6789	1.22176e-06
214.79	0.447461	0.0989352	0.409482	0.26951	10.9409	1.50868	4.67891	1.09193e-06
215.798	0.455774	0.0962982	0.411386	0.26831	10.9233	1.4912	4.67891	9.80893e-07
216.807	0.466613	0.0928521	0.4135	0.26689	10.9023	1.47393	4.67891	8.84934e-07
217.815	0.480807	0.0884203	0.415863	0.265219	10.8773	1.45686	4.67891	8.0122e-07
218.824	0.498972	0.0830298	0.418512	0.263319	10.8479	1.43999	4.67891	7.27551e-07
219.832	0.521079	0.0770702	0.42148	0.261295	10.8138	1.42331	4.67891	9.16182e-07
220.336	0.533365	0.0740908	0.423087	0.260286	10.795	1.41505	4.67891	1.36408e-06
220.84	0.546248	0.0712368	0.424775	0.259309	10.7751	1.40683	4.67891	1.30734e-06
221.345	0.559534	0.0685864	0.42654	0.258383	10.7544	1.39866	4.67891	1.25355e-06
221.849	0.573028	0.0661947	0.428376	0.25752	10.7329	1.39053	4.67891	1.20252e-06
222.353	0.586553	0.0640917	0.430278	0.256731	10.7109	1.38246	4.67891	1.15406e-06
222.857	0.599951	0.0622854	0.432239	0.25602	10.6884	1.37443	4.67891	1.10801e-06
223.361	0.613095	0.0607681	0.434252	0.255386	10.6658	1.36645	4.67891	1.06422e-06
223.866	0.625878	0.0595219	0.436312	0.254829	10.6431	1.35851	4.67891	6.48479e-07
224.874	0.650047	0.0577509	0.440549	0.253922	10.5981	1.34278	4.67891	4.22708e-07
225.882	0.671975	0.0567864	0.444908	0.253256	10.5544	1.32723	4.67891	3.87679e-07
226.891	0.691349	0.0564675	0.449357	0.252784	10.5127	1.31186	4.67891	3.55992e-07
227.899	0.707936	0.0566726	0.453869	0.252468	10.4736	1.29666	4.67891	3.27388e-07
228.908	0.721526	0.0573175	0.45842	0.252277	10.4372	1.28164	4.67891	3.01658e-07
229.916	0.731885	0.0583501	0.462991	0.252188	10.4038	1.2668	4.67891	2.78638e-07
230.924	0.738713	0.0597484	0.467564	0.252187	10.3734	1.25213	4.67891	2.58207e-07
231.933	0.741597	0.0615215	0.472119	0.252268	10.3461	1.23763	4.67891	2.40288e-07
232.941	0.739933	0.0637197	0.476637	0.252433	10.3219	1.22329	4.67891	3.33179e-07
233.445	0.737122	0.0650105	0.478875	0.252551	10.311	1.21619	4.67891	5.36293e-07
233.95	0.732787	0.0664591	0.481094	0.252698	10.3009	1.20912	4.67891	5.23991e-07
234.454	0.72671	0.0681004	0.48329	0.252876	10.2915	1.2021	4.67891	5.12957e-07
234.958	0.718599	0.069987	0.485458	0.253095	10.2831	1.19512	4.67891	5.0321e-07
235.462	0.708037	0.0721995	0.487591	0.253367	10.2755	1.18818	4.67891	4.94774e-07
235.966	0.694407	0.0748685	0.489678	0.253709	10.2689	1.18128	4.67891	6.05229e-07
236.303	0.683152	0.0770064	0.491038	0.253991	10.2651	1.1767	4.67891	7.75599e-07
236.639	0.669663	0.0795529	0.492367	0.254334	10.2618	1.17214	4.67891	7.7051e-07
236.975	0.653263	0.082683	0.493656	0.254762	10.2592	1.1676	4.67891	7.66311e-07
237.311	0.632859	0.0866972	0.494893	0.255318	10.2573	1.16307	4.67891	1.05066e-06
237.479	0.620605	0.0891946	0.495487	0.255666	10.2566	1.16082	4.67891	1.62336e-06
237.647	0.606518	0.0921597	0.49606	0.256081	10.2563	1.15857	4.67891	1.96528e-06
237.759	0.595847	0.0944771	0.496428	0.256407	10.2562	1.15707	4.67892	2.47964e-06
237.871	0.583901	0.0971479	0.496784	0.256784	10.2563	1.15557	4.67892	2.4779e-06
237.983	0.570376	0.10027	0.497124	0.257227	10.2565	1.15408	4.67892	2.84445e-06
238.067	0.558953	0.102988	0.497368	0.257615	10.2569	1.15296	4.67892	3.33389e-06
238.151	0.546174	0.106114	0.4976	0.258065	10.2574	1.15184	4.67892	3.33273e-06
238.235	0.531729	0.109753	0.497819	0.258595	10.258	1.15072	4.67892	3.82196e-06
238.298	0.519554	0.112902	0.497972	0.259059	10.2586	1.14988	4.67892	4.47474e-06
238.361	0.505975	0.116495	0.498116	0.259597	10.2593	1.14905	4.67892	4.47394e-06
238.424	0.490697	0.120629	0.498248	0.260228	10.2602	1.14821	4.67892	4.47324e-06
238.487	0.473341	0.12543	0.498366	0.260981	10.2612	1.14737	4.67892	4.47261e-06
238.55	0.453419	0.131052	0.498468	0.261895	10.2624	1.14654	4.67892	4.47207e-06
238.613	0.430312	0.137686	0.498551	0.263026	10.2639	1.1457	4.67892	4.47159e-06
238.676	0.403264	0.145554	0.498613	0.264458	10.2657	1.14487	4.67892	4.47118e-06
238.739	0.37142	0.154886	0.498647	0.266312	10.2679	1.14404	4.67892	4.97869e-06
238.79	0.341955	0.163531	0.498653	0.268219	10.27	1.14337	4.67892	5.61322e-06
238.84	0.308701	0.173259	0.498636	0.270634	10.2725	1.14271	4.67892	5.61295e-06
238.891	0.271857	0.183998	0.498593	0.273717	10.2756	1.14204	4.67892	5.6127e-06
238.941	0.232277	0.195553	0.498523	0.277658	10.2794	1.14138	4.67892	5.61249e-06
238.992	0.191593	0.207635	0.498424	0.282664	10.284	1.14071	4.67892	5.6123e-06
239.042	0.152047	0.219937	0.498295	0.288941	10.2898	1.14005	4.67892	5.61214e-06
239.092	0.11598	0.232212	0.498135	0.296676	10.2969	1.13938	4.67892	5.61199e-06
239.143	0.0852231	0.244309	0.497946	0.30602	10.3057	1.13872	4.67892	5.61187e-06
239.193	0.0606902	0.256156	0.497727	0.317091	10.3165	1.13806	4.67892	5.61176e-06
239.244	0.0423316	0.267729	0.49748	0.329961	10.3297	1.1374	4.67892	5.61167e-06
239.294	0.0293783	0.279023	0.497205	0.344663	10.3456	1.13673	4.67892	5.6116e-06
239.345	0.0207025	0.29004	0.496903	0.361184	10.3645	1.13607	4.67892	5.61154e-06
239.395	0.0151374	0.300783	0.496575	0.379463	10.3869	1.13541	4.67892	5.61149e-06
239.445	0.0116793	0.311257	0.496222	0.399394	10.4129	1.13475	4.67892	5.61146e-06
239.496	0.00956661	0.321468	0.495844	0.420827	10.443	1.13409	4.67892	5.61143e-06
239.546	0.00827412	0.331419	0.495442	0.443574	10.4774	1.13343	4.67892	5.61141e-06
239.597	0.00746578	0.341115	0.495017	0.467412	10.5164	1.13277	4.67892	5.61139e-06
239.647	0.00693894	0.350562	0.49457	0.492096	10.56	1.13211	4.67892	5.61138e-06
239.697	0.00657662	0.359764	0.494101	0.517364	10.6084	1.13145	4.67892	5.61137e-06
239.748	0.00631325	0.368725	0.493611	0.542948	10.6617	1.13079	4.67892	5.61137e-06
239.798	0.0061124	0.377451	0.493101	0.56858	10.7199	1.13013	4.67892	5.61137e-06
239.849	0.00595367	0.385946	0.492571	0.594005	10.7829	1.12948	4.67892	5.61137e-06
239.899	0.00582521	0.394216	0.492022	0.618985	10.8507	1.12882	4.67892	5.61137e-06
239.95	0.00571979	0.402264	0.491455	0.643307	10.9231	1.12816	4.67892	5.61137e-06
240	0.00563267	0.410095	0.490871	0.666784	11	1.1275	4.67892	1.13227e-05
