# Supplementary material for: Prediction of Optimal Drug Schedules for Controlling Autophagy
Source: Sci Rep. 2019 Feb 5;9:1428. doi: 10.1038/s41598-019-38763-9 (PMC6363771; doi:10.1038/s41598-019-38763-9)
Supplement: Supplementary file 2 — Supplementary Dataset [file 41598_2019_38763_MOESM2_ESM.zip › autoph_MWE/iguess/phase1/sys.dat]

0	0.0028	0.8307	0.5463	0.9474	37.8944	0	0	3.20274e-05
1.0084	0.00279856	0.830702	0.54629	0.947404	37.8946	1.1152e-05	1.12405e-05	8.09677e-06
2.01681	0.00279756	0.8307	0.546281	0.947404	37.8947	1.52656e-05	1.55108e-05	5.21232e-06
3.02521	0.00279685	0.830695	0.546274	0.947404	37.8949	1.81591e-05	1.86001e-05	4.18203e-06
4.03361	0.00279636	0.83069	0.546269	0.947404	37.895	2.0512e-05	2.11788e-05	3.62978e-06
5.04202	0.00279601	0.830685	0.546264	0.947404	37.8951	2.25436e-05	2.34615e-05	3.28145e-06
6.05042	0.00279576	0.830681	0.546261	0.947404	37.8952	2.43579e-05	2.55493e-05	3.04166e-06
7.05882	0.00279559	0.830677	0.546258	0.947403	37.8953	2.60145e-05	2.74995e-05	2.8677e-06
8.06723	0.00279547	0.830674	0.546256	0.947403	37.8954	2.75509e-05	2.93481e-05	2.73729e-06
9.07563	0.00279539	0.830672	0.546255	0.947403	37.8954	2.89932e-05	3.11199e-05	2.63761e-06
10.084	0.00279533	0.83067	0.546254	0.947403	37.8955	3.03601e-05	3.28326e-05	2.56075e-06
11.0924	0.00279529	0.830668	0.546253	0.947403	37.8956	3.1666e-05	3.44998e-05	2.50152e-06
12.1008	0.00279526	0.830667	0.546252	0.947403	37.8956	3.2922e-05	3.61321e-05	2.45644e-06
13.1092	0.00279524	0.830666	0.546252	0.947403	37.8957	3.41373e-05	3.77381e-05	2.42306e-06
14.1176	0.00279523	0.830666	0.546251	0.947403	37.8957	3.53197e-05	3.93251e-05	2.39967e-06
15.1261	0.00279522	0.830665	0.546251	0.947403	37.8958	3.64758e-05	4.08993e-05	2.38503e-06
16.1345	0.00279521	0.830665	0.546251	0.947403	37.8958	3.76114e-05	4.24665e-05	2.37827e-06
17.1429	0.0027952	0.830664	0.546251	0.947403	37.8958	3.87317e-05	4.40315e-05	2.37877e-06
18.1513	0.0027952	0.830664	0.54625	0.947403	37.8958	3.98417e-05	4.55992e-05	2.38616e-06
19.1597	0.0027952	0.830664	0.54625	0.947403	37.8959	4.09461e-05	4.71742e-05	2.40022e-06
20.1681	0.0027952	0.830664	0.54625	0.947403	37.8959	4.20493e-05	4.87608e-05	2.42088e-06
21.1765	0.0027952	0.830664	0.54625	0.947403	37.8959	4.31558e-05	5.03635e-05	2.44823e-06
22.1849	0.0027952	0.830664	0.54625	0.947403	37.8959	4.427e-05	5.1987e-05	2.48247e-06
23.1933	0.00279519	0.830664	0.54625	0.947403	37.896	4.53966e-05	5.36359e-05	2.52396e-06
24.2017	0.00279519	0.830664	0.54625	0.947403	37.896	4.65405e-05	5.53153e-05	2.57322e-06
25.2101	0.00279519	0.830664	0.54625	0.947403	37.896	4.77069e-05	5.70306e-05	2.63091e-06
26.2185	0.00279519	0.830664	0.54625	0.947403	37.896	4.89014e-05	5.87877e-05	2.69791e-06
27.2269	0.00279519	0.830664	0.54625	0.947403	37.896	5.01303e-05	6.05934e-05	2.77535e-06
28.2353	0.00279519	0.830664	0.54625	0.947403	37.896	5.14006e-05	6.24551e-05	2.86465e-06
29.2437	0.00279519	0.830664	0.54625	0.947403	37.896	5.27205e-05	6.43813e-05	2.96761e-06
30.2521	0.00279519	0.830664	0.54625	0.947403	37.896	5.4099e-05	6.6382e-05	3.08653e-06
31.2605	0.00279519	0.830664	0.54625	0.947403	37.896	5.55473e-05	6.84688e-05	3.22437e-06
32.2689	0.00279519	0.830664	0.54625	0.947403	37.8961	5.70785e-05	7.06558e-05	3.38499e-06
33.2773	0.00279519	0.830664	0.54625	0.947403	37.8961	5.87083e-05	7.29599e-05	3.5735e-06
34.2857	0.00279519	0.830664	0.54625	0.947403	37.8961	6.04566e-05	7.54021e-05	3.79676e-06
35.2941	0.00279519	0.830664	0.54625	0.947403	37.8961	6.23482e-05	7.80088e-05	4.06424e-06
36.3025	0.00279519	0.830664	0.54625	0.947403	37.8961	6.44154e-05	8.08141e-05	4.38937e-06
37.3109	0.00279519	0.830664	0.54625	0.947403	37.8961	6.67009e-05	8.38629e-05	4.79178e-06
38.3193	0.00279519	0.830664	0.54625	0.947403	37.8961	6.92632e-05	8.72167e-05	5.30141e-06
39.3277	0.00279519	0.830664	0.54625	0.947403	37.8961	7.2186e-05	9.09629e-05	5.96627e-06
40.3361	0.00279519	0.830664	0.54625	0.947403	37.8961	7.55945e-05	9.52313e-05	6.86861e-06
41.3445	0.00279519	0.830664	0.54625	0.947403	37.8961	7.9689e-05	0.000100229	8.16204e-06
42.3529	0.00279519	0.830664	0.54625	0.947403	37.8961	8.48209e-05	0.000106317	1.01714e-05
43.3613	0.00279519	0.830664	0.54625	0.947403	37.8961	9.25355e-05	0.000115057	1.8704e-05
43.8655	0.00279519	0.830664	0.54625	0.947403	37.8961	0.000100925	0.000124007	3.03506e-05
44.3697	0.00279519	0.830664	0.54625	0.947403	37.8961	0.000111147	0.000134845	3.44564e-05
44.8739	0.00279519	0.830664	0.54625	0.947403	37.8961	0.000123033	0.000147412	4.07976e-05
45.3782	0.00279519	0.830664	0.54625	0.947403	37.8961	0.000138582	0.000163717	6.27367e-05
45.7143	0.00279519	0.830664	0.54625	0.947403	37.8961	0.000155595	0.000181299	8.76534e-05
46.0504	0.00279519	0.830664	0.54625	0.947403	37.8961	0.000176368	0.000202714	0.000104775
46.3866	0.00279519	0.830664	0.54625	0.947403	37.8961	0.000202293	0.000229372	0.000135901
46.7227	0.00279519	0.830664	0.54625	0.947403	37.8961	0.000243286	0.000271213	0.000286236
46.8908	0.00279519	0.830664	0.54625	0.947403	37.8961	0.000288426	0.000316865	0.00047108
47.0588	0.00279519	0.830664	0.54625	0.947403	37.8961	0.000350432	0.000379484	0.000726647
47.1709	0.00279519	0.830664	0.54625	0.947403	37.8961	0.000416608	0.000446153	0.000989401
47.2829	0.00279519	0.830664	0.54625	0.947403	37.8961	0.000497003	0.000527137	0.00119936
47.395	0.00279519	0.830664	0.54625	0.947403	37.8961	0.0006061	0.000636939	0.00192963
47.479	0.00279519	0.830664	0.54625	0.947403	37.8961	0.000744187	0.000775674	0.00297596
47.563	0.00279519	0.830664	0.54625	0.947403	37.8961	0.000965261	0.000997561	0.00541147
47.6471	0.0027952	0.830664	0.54625	0.947403	37.8961	0.00244574	0.00247918	0.0815105
47.7311	0.00279522	0.830664	0.546244	0.947403	37.8961	0.0484544	0.0484961	2.4958
47.7983	0.00279762	0.83066	0.545996	0.947403	37.8961	0.227529	0.227682	1.72863
47.8655	0.00280851	0.830638	0.545243	0.947403	37.8961	0.339931	0.340307	0.986165
47.9328	0.00282716	0.830583	0.544181	0.947403	37.8961	0.394611	0.395273	0.578431
48	0.00285001	0.830489	0.542985	0.947402	37.8961	0.420879	0.421859	0.396595
48.0672	0.00287501	0.830353	0.541729	0.9474	37.8961	0.436575	0.437888	0.322293
48.1345	0.00290137	0.830177	0.540437	0.947397	37.8961	0.449072	0.450729	0.293199
48.2017	0.00292882	0.82996	0.539118	0.947394	37.8961	0.460693	0.462704	0.281365
48.2689	0.00295732	0.829703	0.537773	0.94739	37.8961	0.472108	0.474482	0.276745
48.3361	0.00298684	0.829408	0.536404	0.947384	37.8961	0.483569	0.486313	0.277582
48.4034	0.00301743	0.829074	0.535012	0.947378	37.8961	0.495209	0.498333	0.26135
48.4874	0.00305715	0.828604	0.533242	0.947368	37.8961	0.508236	0.511848	0.254791
48.5714	0.00309848	0.828078	0.531444	0.947357	37.8961	0.521567	0.525679	0.25427
48.6555	0.00314146	0.827495	0.529618	0.947344	37.8961	0.534725	0.53935	0.253541
48.7395	0.00318613	0.826859	0.527766	0.94733	37.896	0.548008	0.553158	0.238614
48.8515	0.00324833	0.825928	0.525262	0.947308	37.896	0.564096	0.569966	0.234301
48.9636	0.00331352	0.824907	0.522724	0.947284	37.8959	0.580479	0.58709	0.226776
49.0756	0.00338182	0.823799	0.520155	0.947256	37.8959	0.596808	0.60418	0.214236
49.2437	0.00349019	0.821981	0.516254	0.947211	37.8958	0.619392	0.627945	0.20581
49.4118	0.00360579	0.819984	0.512306	0.947159	37.8956	0.642567	0.652346	0.201549
49.7479	0.00386031	0.815493	0.504294	0.947038	37.8953	0.689795	0.70216	0.215712
50.084	0.0041486	0.810391	0.496175	0.946895	37.8947	0.73379	0.748918	0.213788
50.4202	0.00447305	0.804737	0.488019	0.94673	37.894	0.776821	0.794883	0.211542
50.7563	0.00483712	0.798583	0.479863	0.946542	37.893	0.820395	0.841558	0.210619
51.0924	0.00524483	0.791973	0.471738	0.946331	37.8919	0.863423	0.887855	0.207691
51.4286	0.00570016	0.784947	0.463674	0.946096	37.8904	0.905801	0.93367	0.205023
51.7647	0.00620739	0.777539	0.455697	0.945837	37.8887	0.947854	0.979322	0.205105
52.1008	0.00677128	0.769781	0.447825	0.945551	37.8867	0.989528	1.02476	0.199751
52.437	0.0073966	0.761702	0.440077	0.945238	37.8844	1.03049	1.06964	0.199264
52.605	0.00773391	0.757552	0.436253	0.94507	37.8831	1.0512	1.09237	0.192757
52.7731	0.00808856	0.753331	0.432465	0.944895	37.8817	1.07184	1.11507	0.206279
53.1092	0.00885273	0.744693	0.425	0.944522	37.8786	1.11162	1.1591	0.199531
53.4454	0.00969434	0.735812	0.417694	0.944115	37.8751	1.15107	1.20294	0.19397
53.6134	0.010146	0.731288	0.414102	0.943898	37.8732	1.17127	1.22539	0.190166
53.7815	0.0106193	0.726713	0.410551	0.943672	37.8711	1.19077	1.24719	0.195239
53.9496	0.0111149	0.722088	0.407043	0.943437	37.869	1.2103	1.26905	0.195076
54.1176	0.0116336	0.717417	0.403578	0.943191	37.8667	1.22962	1.29074	0.193682
54.2857	0.0121761	0.712702	0.400156	0.942935	37.8643	1.24855	1.31207	0.186785
54.4538	0.0127432	0.707946	0.396777	0.942669	37.8618	1.26803	1.334	0.189255
54.7899	0.0139542	0.698321	0.390154	0.942102	37.8563	1.30481	1.37577	0.188748
55.1261	0.0152723	0.688563	0.38371	0.941488	37.8502	1.34152	1.41762	0.191154
55.4622	0.0167038	0.678691	0.377446	0.940823	37.8435	1.377	1.45837	0.182168
55.7983	0.0182542	0.668723	0.371363	0.940102	37.836	1.41147	1.49826	0.176618
55.9664	0.0190758	0.663709	0.368389	0.93972	37.832	1.42957	1.51912	0.1778
56.1345	0.0199294	0.658678	0.36546	0.939322	37.8278	1.44611	1.53845	0.175346
56.2465	0.0205165	0.655316	0.363532	0.939048	37.8249	1.45797	1.55219	0.178421
56.3585	0.0211184	0.651947	0.361623	0.938767	37.8219	1.46913	1.56524	0.173949
56.4706	0.0217353	0.648573	0.359733	0.938478	37.8189	1.48011	1.57814	0.171521
56.5826	0.0223672	0.645195	0.357864	0.938182	37.8157	1.49093	1.59088	0.16651
56.6947	0.0230145	0.641812	0.356014	0.937877	37.8124	1.50088	1.60276	0.147971
56.8067	0.0236771	0.638425	0.354186	0.937565	37.809	1.50737	1.6112	0.0835139
56.9748	0.0246991	0.63334	0.351491	0.937081	37.8037	1.50962	1.61638	0.025767
57.1429	0.0257531	0.628251	0.348858	0.936578	37.7982	1.50854	1.61824	0.00810837
57.479	0.0279502	0.618074	0.343785	0.935511	37.7865	1.50354	1.61908	0.00166503
57.8151	0.0302597	0.607918	0.338964	0.934361	37.7736	1.49796	1.61933	0.000735069
58.1513	0.0326765	0.597802	0.334384	0.933121	37.7596	1.49228	1.61945	0.000408672
58.4874	0.0351961	0.587746	0.330039	0.931787	37.7444	1.48656	1.61952	0.000207856
58.9916	0.0391582	0.572808	0.32394	0.929597	37.719	1.47798	1.61957	0.000100649
59.4958	0.0433241	0.558087	0.318319	0.927163	37.6903	1.46942	1.61959	4.40471e-05
60.5042	0.0521893	0.529447	0.308407	0.921485	37.6217	1.45242	1.61961	1.68185e-05
61.5126	0.0616237	0.502051	0.300104	0.914588	37.5355	1.4356	1.61962	1.00247e-05
62.521	0.0714522	0.476028	0.293236	0.906302	37.4285	1.41898	1.61963	6.59684e-06
63.5294	0.0815081	0.451429	0.287647	0.896462	37.297	1.40255	1.61963	4.64452e-06
64.5378	0.0916456	0.42825	0.283205	0.884907	37.137	1.38631	1.61963	3.43909e-06
65.5462	0.101748	0.406442	0.279791	0.871496	36.9445	1.37025	1.61963	2.65211e-06
66.5546	0.111732	0.385937	0.277306	0.856109	36.7152	1.35439	1.61964	2.11823e-06
67.563	0.121549	0.366652	0.275662	0.838663	36.4448	1.3387	1.61964	1.74703e-06
68.5714	0.131183	0.348504	0.274783	0.819122	36.1293	1.3232	1.61964	1.48594e-06
69.5798	0.140645	0.331415	0.274603	0.79751	35.7651	1.30787	1.61964	1.30294e-06
70.5882	0.149967	0.315313	0.275066	0.773919	35.349	1.29273	1.61964	1.17798e-06
71.5966	0.159192	0.300128	0.276121	0.748512	34.8787	1.27775	1.61964	1.09842e-06
72.605	0.168372	0.285799	0.277725	0.721526	34.3528	1.26296	1.61964	1.05653e-06
73.6134	0.177557	0.272266	0.279839	0.693254	33.7712	1.24833	1.61964	1.04808e-06
74.6218	0.186795	0.259468	0.282428	0.66404	33.135	1.23387	1.61964	1.07159e-06
75.6303	0.196128	0.247351	0.285462	0.634253	32.4465	1.21958	1.61964	1.12808e-06
76.6387	0.205595	0.235857	0.288915	0.604276	31.7092	1.20546	1.61964	1.22108e-06
77.6471	0.215231	0.224936	0.292763	0.574484	30.9279	1.1915	1.61964	1.35708e-06
78.6555	0.225069	0.214538	0.296984	0.545228	30.1082	1.1777	1.61965	1.54648e-06
79.6639	0.235145	0.204618	0.301561	0.516831	29.2564	1.16406	1.61965	1.80522e-06
80.6723	0.245492	0.195136	0.306475	0.489569	28.3795	1.15058	1.61965	2.15786e-06
81.6807	0.256148	0.186054	0.311713	0.463676	27.4847	1.13725	1.61965	2.6429e-06
82.6891	0.267154	0.17734	0.31726	0.439331	26.5794	1.12408	1.61965	3.32297e-06
83.6975	0.278554	0.168967	0.323105	0.416668	25.6707	1.11107	1.61965	4.30484e-06
84.7059	0.290395	0.160908	0.329237	0.395768	24.7657	1.0982	1.61966	5.78209e-06
85.7143	0.302726	0.153145	0.335645	0.376671	23.8708	1.08549	1.61966	8.13528e-06
86.7227	0.315592	0.145668	0.34232	0.359379	22.992	1.07292	1.61967	1.2198e-05
87.7311	0.329019	0.138484	0.349251	0.343866	22.1346	1.06051	1.61968	2.01e-05
88.7395	0.34299	0.131629	0.35643	0.330087	21.3034	1.04824	1.6197	3.87422e-05
89.7479	0.357394	0.1252	0.363842	0.317993	20.5023	1.03614	1.61974	0.000102552
90.7563	0.371925	0.119384	0.371468	0.307542	19.7348	1.02441	1.62001	0.00112084
91.0924	0.376699	0.117636	0.374051	0.30442	19.487	1.02113	1.6207	0.00589121
91.4286	0.381384	0.116008	0.376645	0.301478	19.2434	1.02169	1.62522	0.0536867
91.5966	0.383681	0.115243	0.377926	0.300076	19.1232	1.02791	1.63343	0.104685
91.7647	0.385944	0.11451	0.379179	0.298718	19.0041	1.0378	1.64532	0.114022
91.9328	0.388172	0.113805	0.380398	0.297405	18.8861	1.04815	1.6577	0.110275
92.1008	0.390366	0.113125	0.381584	0.296137	18.7692	1.05885	1.67045	0.106473
92.437	0.394653	0.111832	0.383866	0.293729	18.5387	1.07726	1.69301	0.103503
92.7731	0.398809	0.110616	0.38604	0.291486	18.3127	1.0956	1.71556	0.0991382
93.1092	0.402841	0.109468	0.388113	0.289399	18.0914	1.11293	1.73718	0.0945243
93.4454	0.406758	0.108379	0.390095	0.287459	17.8747	1.12936	1.75796	0.0910882
93.7815	0.410565	0.107343	0.391993	0.285654	17.6628	1.14503	1.77805	0.0880596
94.1176	0.41427	0.106356	0.393814	0.283976	17.4555	1.15999	1.79749	0.0853019
94.4538	0.41788	0.105414	0.395564	0.282415	17.2529	1.17431	1.81634	0.0827787
94.7899	0.421399	0.104513	0.397248	0.280964	17.0551	1.18808	1.8347	0.0804651
95.1261	0.424832	0.103651	0.398871	0.279613	16.8619	1.20135	1.85261	0.0781161
95.4622	0.428184	0.102825	0.400436	0.278355	16.6734	1.21416	1.87011	0.0751685
95.7983	0.431458	0.102033	0.401947	0.277183	16.4895	1.22703	1.88772	0.0743049
96.3025	0.436232	0.100904	0.404119	0.275572	16.2222	1.24453	1.91241	0.0751501
96.8067	0.440847	0.0998408	0.406188	0.27412	15.9651	1.26178	1.93696	0.0751664
97.3109	0.445313	0.0988397	0.408161	0.272809	15.7179	1.27757	1.96015	0.0721688
97.563	0.44749	0.0983614	0.409113	0.272201	15.598	1.28651	1.97283	0.0697324
97.8151	0.449632	0.097897	0.410043	0.271623	15.4804	1.2947	1.98477	0.069851
98.0672	0.451739	0.097446	0.41095	0.271073	15.3653	1.3027	1.99656	0.0691573
98.3193	0.453811	0.0970079	0.411837	0.270549	15.2524	1.3106	2.00826	0.068451
98.5714	0.455849	0.0965823	0.412704	0.27005	15.1419	1.31844	2.01993	0.067633
98.8235	0.457854	0.0961688	0.413551	0.269575	15.0336	1.3265	2.03184	0.0673848
99.1597	0.460476	0.0956357	0.41465	0.268976	14.8927	1.33622	2.04673	0.0675241
99.4958	0.463039	0.095123	0.415718	0.268413	14.7557	1.34618	2.0619	0.0660286
99.8319	0.465545	0.09463	0.416753	0.267884	14.6225	1.35646	2.07743	0.066661
100.336	0.469198	0.0939261	0.41825	0.26715	14.4296	1.37048	2.09939	0.0676617
100.84	0.472723	0.0932641	0.419683	0.266479	14.2449	1.38499	2.12193	0.0676118
101.345	0.476121	0.0926421	0.421051	0.265867	14.0679	1.39941	2.14445	0.0681614
101.849	0.47939	0.0920586	0.42236	0.265306	13.8986	1.41319	2.16643	0.0669875
102.185	0.481498	0.0916907	0.423199	0.264959	13.7897	1.42317	2.18191	0.066232
102.521	0.483549	0.0913389	0.424012	0.264632	13.684	1.4327	2.19699	0.0665307
102.857	0.485542	0.0910028	0.4248	0.264324	13.5813	1.44219	2.21206	0.0664799
103.193	0.487478	0.0906821	0.425563	0.264033	13.4817	1.45169	2.22718	0.0664736
103.529	0.489356	0.0903766	0.426301	0.263758	13.385	1.46123	2.24237	0.0661666
103.866	0.491175	0.0900858	0.427015	0.263499	13.2911	1.47122	2.25806	0.0677017
104.37	0.493794	0.0896765	0.428041	0.263138	13.1555	1.48498	2.28043	0.0689819
104.874	0.496281	0.0892994	0.429016	0.262808	13.0258	1.49936	2.30349	0.0688342
105.378	0.498634	0.0889534	0.429941	0.262505	12.9019	1.51383	2.32675	0.0695598
105.882	0.500851	0.0886379	0.430814	0.262229	12.7836	1.52841	2.35018	0.0705494
106.387	0.502932	0.0883522	0.431639	0.261976	12.6705	1.54309	2.3738	0.0720483
106.891	0.504874	0.0880956	0.432416	0.261747	12.5625	1.55727	2.39702	0.0719586
107.227	0.506091	0.0879408	0.432907	0.261605	12.4932	1.56769	2.4135	0.0723037
107.563	0.507246	0.0877985	0.433377	0.261473	12.4261	1.57782	2.42974	0.0732511
107.899	0.508338	0.0876686	0.433826	0.26135	12.361	1.58805	2.44612	0.0735908
108.235	0.509367	0.0875507	0.434253	0.261234	12.2979	1.59839	2.46264	0.0739933
108.571	0.510332	0.0874448	0.43466	0.261127	12.2367	1.60882	2.47931	0.074537
108.908	0.511234	0.0873507	0.435045	0.261028	12.1774	1.61937	2.49612	0.0751948
109.244	0.512072	0.0872682	0.435411	0.260936	12.12	1.63004	2.5131	0.0759324
109.58	0.512847	0.0871972	0.435755	0.260851	12.0643	1.64085	2.53025	0.0767296
109.916	0.513558	0.0871374	0.436079	0.260773	12.0103	1.65179	2.54759	0.0775782
110.252	0.514205	0.0870887	0.436383	0.260702	11.9581	1.66289	2.56512	0.0784726
110.588	0.514788	0.0870509	0.436666	0.260637	11.9075	1.67413	2.58285	0.0794025
110.924	0.515308	0.0870239	0.436929	0.260579	11.8584	1.68554	2.60078	0.0803512
111.261	0.515764	0.0870074	0.437171	0.260527	11.811	1.6971	2.61891	0.0813029
111.597	0.516157	0.0870013	0.437394	0.260481	11.765	1.70885	2.63727	0.0822547
111.933	0.516487	0.0870052	0.437596	0.26044	11.7205	1.72078	2.65586	0.0832034
112.269	0.516755	0.0870192	0.437778	0.260406	11.6774	1.73288	2.67467	0.0840686
112.605	0.516962	0.0870428	0.43794	0.260377	11.6357	1.74521	2.69375	0.0844609
112.941	0.517107	0.0870757	0.438081	0.260353	11.5953	1.7583	2.71364	0.0879118
113.445	0.517212	0.087142	0.438256	0.260327	11.5372	1.7771	2.74274	0.0916956
113.95	0.517185	0.0872279	0.438386	0.260312	11.4819	1.79594	2.77198	0.0916474
114.286	0.517095	0.0872958	0.438448	0.260309	11.4466	1.80949	2.79253	0.0915081
114.622	0.516949	0.0873716	0.438491	0.26031	11.4124	1.82303	2.81313	0.0926833
114.958	0.516749	0.0874549	0.438514	0.260316	11.3793	1.83637	2.83358	0.0919505
115.21	0.516564	0.0875222	0.438519	0.260323	11.3553	1.84712	2.84969	0.0937469
115.462	0.516351	0.0875932	0.438512	0.260333	11.3318	1.8571	2.86506	0.094114
115.63	0.516192	0.0876425	0.438502	0.26034	11.3165	1.8648	2.87638	0.0966239
115.798	0.516022	0.0876934	0.438486	0.260349	11.3015	1.87224	2.88744	0.0971886
115.966	0.51584	0.0877455	0.438466	0.260359	11.2867	1.88005	2.89889	0.097352
116.218	0.515546	0.087826	0.438426	0.260376	11.265	1.89039	2.91472	0.100873
116.471	0.515227	0.0879091	0.438375	0.260394	11.2438	1.90146	2.93131	0.100336
116.723	0.514885	0.0879943	0.438314	0.260415	11.2232	1.91274	2.94815	0.099392
116.975	0.514522	0.0880813	0.438242	0.260438	11.2031	1.92496	2.96596	0.105587
117.479	0.513738	0.088258	0.438066	0.260489	11.1646	1.94674	2.99902	0.106581
117.983	0.512893	0.0884355	0.43785	0.260546	11.128	1.96859	3.03227	0.104315
118.319	0.512305	0.088552	0.437685	0.260587	11.1047	1.98305	3.0544	0.10216
118.655	0.511703	0.0886652	0.437506	0.26063	11.0822	1.99277	3.07184	0.0780404
118.992	0.511095	0.088775	0.437318	0.260675	11.0605	1.99716	3.08398	0.05378
119.328	0.510483	0.0888828	0.437128	0.26072	11.0396	1.99849	3.09307	0.0476456
119.664	0.509869	0.0889898	0.436936	0.260767	11.0194	1.99898	3.10132	0.0491207
120	0.509254	0.0890968	0.436743	0.260814	11	1.99879	3.10889	0.0583984
