# Supplementary material for: Prediction of Optimal Drug Schedules for Controlling Autophagy
Source: Sci Rep. 2019 Feb 5;9:1428. doi: 10.1038/s41598-019-38763-9 (PMC6363771; doi:10.1038/s41598-019-38763-9)
Supplement: Supplementary file 2 — Supplementary Dataset [file 41598_2019_38763_MOESM2_ESM.zip › autoph_MWE/include/autoph.h]

/*
 examples/PSOPT/autoph - hill function header

 DATE        AUTHOR        DESCRIPTION
 ====        ======        ===========
 10/31/17    Isaac K.      Document Creation

 NOTES:
   1) Hill function library

*/

#ifndef __AUTOPH_H__
#define __AUTOPH_H__

//#include "adouble.h"
//#include "dmatrixv.h"

//#include <psopt.h>

typedef struct Linear_Data{
  int n;
  int m;
  adouble Nu;
  adouble En;
  double* kDegU;
  bool* b;
  adouble alpha;
} Linear_Data;

typedef struct psopt_initial{
  double t0;
  double t1;
  double t2;
  DMatrix x0;
  double x5f;
} psopt_initial;

typedef struct initial_guess{
  DMatrix A1;
  DMatrix A2;
} initial_guess;

adouble hact(adouble,adouble,adouble,adouble,adouble);
adouble hinh(adouble,adouble,adouble,adouble,adouble);

adouble endpoint_cost(adouble* initial_states, adouble* final_states,
                      adouble* parameters, adouble& t0, adouble& tf,
                      adouble* xad, int iphase, Workspace* workspace);
                      
adouble integrand_cost(adouble* states, adouble* controls, adouble* parameters,
                       adouble& time, adouble* xad, int iphase, Workspace* workspace);
 
void dae(adouble* derivatives, adouble* path, adouble* states,
         adouble* controls, adouble* parameters, adouble& time,
         adouble* xad, int iphase, Workspace* workspace);
         
void events(adouble* e, adouble* initial_states, adouble* final_states,
            adouble* parameters, adouble& t0, adouble& tf, adouble* xad,
            int iphase, Workspace* workspace);
            
void linkages(adouble* linkages, adouble* xad, Workspace* workspace);

#endif // __AUTOPH_H__
