# Supplementary material for: Prediction of Optimal Drug Schedules for Controlling Autophagy
Source: Sci Rep. 2019 Feb 5;9:1428. doi: 10.1038/s41598-019-38763-9 (PMC6363771; doi:10.1038/s41598-019-38763-9)
Supplement: Supplementary file 2 — Supplementary Dataset [file 41598_2019_38763_MOESM2_ESM.zip › autoph_MWE/result/U4/phase1/sys.dat]

0	0.0028	0.8307	0.5463	0.9474	37.8944	0	0	2.20573e-05
1.0084	0.00279856	0.830702	0.54629	0.947404	37.8946	7.67141e-06	7.73231e-06	5.57043e-06
2.01681	0.00279756	0.8307	0.546281	0.947404	37.8947	1.04873e-05	1.0656e-05	3.57632e-06
3.02521	0.00279685	0.830695	0.546274	0.947404	37.8949	1.24599e-05	1.27629e-05	2.86361e-06
4.03361	0.00279636	0.83069	0.546269	0.947404	37.895	1.40588e-05	1.45167e-05	2.48142e-06
5.04202	0.00279601	0.830685	0.546264	0.947404	37.8951	1.54355e-05	1.60655e-05	2.24025e-06
6.05042	0.00279576	0.830681	0.546261	0.947404	37.8952	1.66622e-05	1.74793e-05	2.07415e-06
7.05882	0.00279559	0.830677	0.546258	0.947403	37.8953	1.77799e-05	1.87978e-05	1.95359e-06
8.06723	0.00279547	0.830674	0.546256	0.947403	37.8954	1.88148e-05	2.00459e-05	1.86316e-06
9.07563	0.00279539	0.830672	0.546255	0.947403	37.8954	1.97846e-05	2.12406e-05	1.794e-06
10.084	0.00279533	0.83067	0.546254	0.947403	37.8955	2.07025e-05	2.23944e-05	1.74061e-06
11.0924	0.00279529	0.830668	0.546253	0.947403	37.8956	2.15784e-05	2.35166e-05	1.69943e-06
12.1008	0.00279526	0.830667	0.546252	0.947403	37.8956	2.24199e-05	2.46144e-05	1.66804e-06
13.1092	0.00279524	0.830666	0.546252	0.947403	37.8957	2.32335e-05	2.5694e-05	1.64474e-06
14.1176	0.00279523	0.830666	0.546251	0.947403	37.8957	2.40245e-05	2.67602e-05	1.62836e-06
15.1261	0.00279522	0.830665	0.546251	0.947403	37.8958	2.47974e-05	2.78176e-05	1.61803e-06
16.1345	0.00279521	0.830665	0.546251	0.947403	37.8958	2.55563e-05	2.88698e-05	1.61315e-06
17.1429	0.0027952	0.830664	0.546251	0.947403	37.8958	2.63049e-05	2.99205e-05	1.6133e-06
18.1513	0.0027952	0.830664	0.54625	0.947403	37.8958	2.70465e-05	3.09729e-05	1.61822e-06
19.1597	0.0027952	0.830664	0.54625	0.947403	37.8959	2.77844e-05	3.20301e-05	1.62775e-06
20.1681	0.0027952	0.830664	0.54625	0.947403	37.8959	2.85216e-05	3.30953e-05	1.64186e-06
21.1765	0.0027952	0.830664	0.54625	0.947403	37.8959	2.92613e-05	3.41716e-05	1.66059e-06
22.1849	0.0027952	0.830664	0.54625	0.947403	37.8959	3.00065e-05	3.5262e-05	1.6841e-06
23.1933	0.00279519	0.830664	0.54625	0.947403	37.896	3.07605e-05	3.63699e-05	1.71264e-06
24.2017	0.00279519	0.830664	0.54625	0.947403	37.896	3.15266e-05	3.74988e-05	1.74657e-06
25.2101	0.00279519	0.830664	0.54625	0.947403	37.896	3.23085e-05	3.86525e-05	1.78634e-06
26.2185	0.00279519	0.830664	0.54625	0.947403	37.896	3.311e-05	3.9835e-05	1.83259e-06
27.2269	0.00279519	0.830664	0.54625	0.947403	37.896	3.39356e-05	4.10511e-05	1.8861e-06
28.2353	0.00279519	0.830664	0.54625	0.947403	37.896	3.47901e-05	4.23058e-05	1.94785e-06
29.2437	0.00279519	0.830664	0.54625	0.947403	37.896	3.56791e-05	4.36052e-05	2.01912e-06
30.2521	0.00279519	0.830664	0.54625	0.947403	37.896	3.6609e-05	4.49562e-05	2.10152e-06
31.2605	0.00279519	0.830664	0.54625	0.947403	37.896	3.75877e-05	4.63669e-05	2.19714e-06
32.2689	0.00279519	0.830664	0.54625	0.947403	37.8961	3.86241e-05	4.78471e-05	2.30869e-06
33.2773	0.00279519	0.830664	0.54625	0.947403	37.8961	3.97294e-05	4.94088e-05	2.43978e-06
34.2857	0.00279519	0.830664	0.54625	0.947403	37.8961	4.09176e-05	5.10665e-05	2.59528e-06
35.2941	0.00279519	0.830664	0.54625	0.947403	37.8961	4.2206e-05	5.28389e-05	2.78191e-06
36.3025	0.00279519	0.830664	0.54625	0.947403	37.8961	4.36174e-05	5.475e-05	3.00924e-06
37.3109	0.00279519	0.830664	0.54625	0.947403	37.8961	4.5182e-05	5.68316e-05	3.29133e-06
38.3193	0.00279519	0.830664	0.54625	0.947403	37.8961	4.69415e-05	5.91274e-05	3.64972e-06
39.3277	0.00279519	0.830664	0.54625	0.947403	37.8961	4.89556e-05	6.16997e-05	4.1192e-06
40.3361	0.00279519	0.830664	0.54625	0.947403	37.8961	5.13143e-05	6.46418e-05	4.7599e-06
41.3445	0.00279519	0.830664	0.54625	0.947403	37.8961	5.41629e-05	6.81039e-05	5.68549e-06
42.3529	0.00279519	0.830664	0.54625	0.947403	37.8961	5.77597e-05	7.23512e-05	7.14058e-06
43.3613	0.00279519	0.830664	0.54625	0.947403	37.8961	6.3236e-05	7.85263e-05	1.33335e-05
43.8655	0.00279519	0.830664	0.54625	0.947403	37.8961	6.92467e-05	8.49208e-05	2.17623e-05
44.3697	0.00279519	0.830664	0.54625	0.947403	37.8961	7.66255e-05	9.27237e-05	2.49429e-05
44.8739	0.00279519	0.830664	0.54625	0.947403	37.8961	8.53168e-05	0.000101885	2.99935e-05
45.3782	0.00279519	0.830664	0.54625	0.947403	37.8961	9.69502e-05	0.000114045	4.7467e-05
45.7143	0.00279519	0.830664	0.54625	0.947403	37.8961	0.000109999	0.000127494	6.78323e-05
46.0504	0.00279519	0.830664	0.54625	0.947403	37.8961	0.000126442	0.000144394	8.44322e-05
46.3866	0.00279519	0.830664	0.54625	0.947403	37.8961	0.000150785	0.000169267	0.000164038
46.5546	0.00279519	0.830664	0.54625	0.947403	37.8961	0.000175934	0.00019473	0.000256056
46.7227	0.00279519	0.830664	0.54625	0.947403	37.8961	0.000208	0.000227166	0.000359415
46.8347	0.00279519	0.830664	0.54625	0.947403	37.8961	0.000239566	0.000259021	0.000456131
46.9468	0.00279519	0.830664	0.54625	0.947403	37.8961	0.0002745	0.000294288	0.000492037
47.0588	0.00279519	0.830664	0.54625	0.947403	37.8961	0.000314655	0.000334822	0.000642312
47.1429	0.00279519	0.830664	0.54625	0.947403	37.8961	0.000355623	0.000376114	0.00078867
47.2269	0.00279519	0.830664	0.54625	0.947403	37.8961	0.000401484	0.000422341	0.000869858
47.3109	0.00279519	0.830664	0.54625	0.947403	37.8961	0.000453146	0.000474418	0.0010014
47.395	0.00279519	0.830664	0.54625	0.947403	37.8961	0.000516472	0.000538212	0.00137244
47.4622	0.00279519	0.830664	0.54625	0.947403	37.8961	0.000588347	0.000610514	0.0018045
47.5294	0.00279519	0.830664	0.54625	0.947403	37.8961	0.000678365	0.000701022	0.00229095
47.5966	0.00279519	0.830664	0.54625	0.947403	37.8961	0.000762455	0.000785681	8.07148e-05
47.6639	0.00279519	0.830664	0.54625	0.947403	37.8961	0.000971549	0.000995413	0.00830624
47.7311	0.00279545	0.830663	0.54621	0.947403	37.8961	0.115918	0.115978	2.04953
47.7983	0.00280015	0.830656	0.545804	0.947403	37.8961	0.265243	0.265454	1.40577
47.8655	0.00281343	0.830625	0.544961	0.947403	37.8961	0.35135	0.351803	0.840799
47.9328	0.00283298	0.83056	0.543883	0.947402	37.8961	0.394349	0.395093	0.543148
48	0.00285592	0.830456	0.542696	0.947401	37.8961	0.418309	0.41937	0.399275
48.0672	0.00288083	0.830311	0.54145	0.947399	37.8961	0.435102	0.436494	0.345987
48.1232	0.00290267	0.83016	0.540379	0.947397	37.8961	0.447921	0.449599	0.330576
48.1793	0.00292541	0.829981	0.539282	0.947394	37.8961	0.459501	0.461472	0.303888
48.2353	0.00294898	0.829774	0.538163	0.947391	37.8961	0.470214	0.472486	0.288346
48.2913	0.00297333	0.82954	0.537025	0.947387	37.8961	0.480413	0.482993	0.279365
48.3473	0.00299846	0.829279	0.535869	0.947382	37.8961	0.490331	0.493225	0.275521
48.4034	0.00302434	0.828991	0.534697	0.947376	37.8961	0.499983	0.503197	0.253375
48.4706	0.00305639	0.828612	0.533272	0.947368	37.8961	0.510167	0.513774	0.239072
48.5378	0.00308944	0.828195	0.531831	0.947359	37.8961	0.52029	0.524297	0.240269
48.605	0.00312352	0.827743	0.530373	0.94735	37.8961	0.530457	0.534872	0.240862
48.6723	0.00315864	0.827256	0.528899	0.947339	37.896	0.540715	0.545546	0.243984
48.7395	0.00319483	0.826734	0.527409	0.947327	37.896	0.551002	0.556257	0.227995
48.8235	0.00324157	0.826035	0.52553	0.947311	37.896	0.562479	0.568275	0.220158
48.9076	0.00328993	0.825284	0.523633	0.947293	37.896	0.574244	0.580592	0.224915
48.9916	0.00333999	0.824484	0.521719	0.947273	37.8959	0.586331	0.593242	0.230013
49.0756	0.00339179	0.823636	0.519788	0.947252	37.8959	0.598634	0.60612	0.216174
49.1877	0.00346363	0.822433	0.517191	0.947222	37.8958	0.613404	0.621675	0.213493
49.2997	0.00353863	0.821149	0.514574	0.947189	37.8957	0.628868	0.637942	0.219203
49.4118	0.00361696	0.819788	0.511935	0.947154	37.8956	0.644926	0.654824	0.208772
49.5798	0.0037409	0.817607	0.507945	0.947096	37.8955	0.66713	0.678302	0.213568
49.7479	0.00387288	0.815267	0.503921	0.947032	37.8952	0.691492	0.703984	0.215972
50.084	0.0041626	0.810139	0.495804	0.946888	37.8947	0.73509	0.750351	0.211551
50.4202	0.0044885	0.804463	0.487654	0.946722	37.8939	0.777725	0.795924	0.204926
50.7563	0.00485393	0.79829	0.47951	0.946533	37.893	0.820865	0.842168	0.205899
51.0924	0.00526307	0.791664	0.471397	0.946321	37.8918	0.864339	0.888914	0.205804
51.4286	0.0057201	0.784624	0.463343	0.946085	37.8904	0.906823	0.934838	0.203603
51.7647	0.00622922	0.777204	0.455376	0.945824	37.8886	0.948453	0.980071	0.198912
52.1008	0.00679483	0.769436	0.447518	0.945538	37.8866	0.989584	1.02496	0.199992
52.437	0.00742187	0.76135	0.439785	0.945224	37.8843	1.03049	1.0698	0.199778
52.7731	0.00811535	0.752973	0.432193	0.94488	37.8815	1.06946	1.11284	0.192699
52.9412	0.00848855	0.748684	0.428452	0.944697	37.88	1.09076	1.13624	0.195729
53.1092	0.00888056	0.744331	0.424748	0.944505	37.8784	1.11073	1.15835	0.195039
53.2773	0.00929199	0.739919	0.421084	0.944306	37.8767	1.13051	1.1803	0.195264
53.4454	0.00972352	0.735449	0.417459	0.944097	37.8749	1.15024	1.20224	0.194334
53.6134	0.0101759	0.730925	0.413876	0.94388	37.873	1.16983	1.22409	0.19267
53.7815	0.0106498	0.72635	0.410334	0.943654	37.871	1.18928	1.24583	0.19113
53.9496	0.0111459	0.721726	0.406835	0.943418	37.8688	1.20858	1.26746	0.189931
54.1176	0.0116651	0.717056	0.403378	0.943172	37.8665	1.22774	1.28898	0.18903
54.2857	0.0122081	0.712342	0.399965	0.942915	37.8641	1.24674	1.31038	0.188411
54.4538	0.0127756	0.707588	0.396596	0.942648	37.8616	1.26556	1.33164	0.187888
54.6218	0.0133683	0.702796	0.393271	0.94237	37.8589	1.28419	1.35274	0.187111
54.7899	0.0139871	0.697968	0.389991	0.942081	37.856	1.30263	1.3737	0.186449
54.958	0.0146326	0.693108	0.386754	0.941779	37.8531	1.32115	1.39477	0.187363
55.1261	0.0153057	0.688216	0.383562	0.941465	37.8499	1.34079	1.41699	0.183399
55.4622	0.016738	0.67835	0.37731	0.940799	37.8432	1.37547	1.45694	0.188361
55.7983	0.0182893	0.66839	0.371238	0.940077	37.8357	1.41165	1.49853	0.187567
56.1345	0.019966	0.658352	0.365342	0.939296	37.8275	1.44651	1.53894	0.182756
56.4706	0.0217737	0.648254	0.359621	0.93845	37.8185	1.48085	1.57897	0.183098
56.8067	0.0237178	0.638113	0.354079	0.937535	37.8086	1.5066	1.61053	0.109817
57.1429	0.0257961	0.627945	0.348755	0.936547	37.7978	1.50881	1.61861	0.00647596
57.479	0.0279958	0.617775	0.343687	0.935478	37.786	1.50364	1.61928	0.00127396
57.8151	0.0303074	0.607625	0.338871	0.934326	37.7731	1.49799	1.61946	0.000530619
58.1513	0.0327261	0.597516	0.334297	0.933084	37.7591	1.49227	1.61955	0.000288628
58.4874	0.0352474	0.587466	0.329957	0.931748	37.7438	1.48654	1.6196	0.00014523
58.9916	0.0392119	0.572538	0.323865	0.929554	37.7184	1.47794	1.61963	6.97224e-05
59.4958	0.0433799	0.557826	0.318251	0.927117	37.6896	1.46937	1.61965	3.03668e-05
60.5042	0.0522482	0.529205	0.308352	0.92143	37.6209	1.45237	1.61966	1.15252e-05
61.5126	0.0616847	0.501827	0.30006	0.914524	37.5346	1.43555	1.61967	6.84288e-06
62.521	0.0715142	0.475821	0.2932	0.906228	37.4274	1.41893	1.61967	4.4872e-06
63.5294	0.0815702	0.45124	0.28762	0.896376	37.2957	1.4025	1.61967	3.1477e-06
64.5378	0.0917071	0.428076	0.283185	0.88481	37.1355	1.38625	1.61968	2.32151e-06
65.5462	0.101808	0.406282	0.279778	0.871386	36.9427	1.3702	1.61968	1.78251e-06
66.5546	0.111791	0.38579	0.277298	0.855986	36.7131	1.35433	1.61968	1.41705e-06
67.563	0.121606	0.366517	0.275658	0.838528	36.4424	1.33865	1.61968	1.16305e-06
68.5714	0.131239	0.34838	0.274783	0.818975	36.1267	1.32314	1.61968	9.84457e-07
69.5798	0.1407	0.331302	0.274608	0.797353	35.7621	1.30782	1.61968	8.59317e-07
70.5882	0.150021	0.315208	0.275074	0.773752	35.3456	1.29267	1.61968	7.73899e-07
71.5966	0.159246	0.300032	0.276132	0.748337	34.875	1.2777	1.61968	7.19548e-07
72.605	0.168426	0.28571	0.277739	0.721345	34.3488	1.2629	1.61968	6.90968e-07
73.6134	0.177611	0.272183	0.279855	0.69307	33.7669	1.24828	1.61968	6.85269e-07
74.6218	0.186848	0.259392	0.282446	0.663854	33.1304	1.23382	1.61968	7.01453e-07
75.6303	0.196182	0.24728	0.285483	0.634069	32.4416	1.21953	1.61968	7.40217e-07
76.6387	0.205649	0.235791	0.288938	0.604095	31.7041	1.20541	1.61968	8.0399e-07
77.6471	0.215286	0.224874	0.292787	0.574308	30.9226	1.19145	1.61968	8.97237e-07
78.6555	0.225125	0.21448	0.29701	0.545059	30.1027	1.17765	1.61968	1.02709e-06
79.6639	0.235201	0.204564	0.301588	0.51667	29.2508	1.16401	1.61969	1.20453e-06
80.6723	0.24555	0.195084	0.306504	0.489417	28.3738	1.15053	1.61969	1.44643e-06
81.6807	0.256207	0.186005	0.311743	0.463534	27.479	1.1372	1.61969	1.77931e-06
82.6891	0.267214	0.177294	0.317292	0.439201	26.5737	1.12403	1.61969	2.24631e-06
83.6975	0.278616	0.168922	0.323138	0.416548	25.6651	1.11102	1.61969	2.9211e-06
84.7059	0.290459	0.160865	0.329271	0.395659	24.7602	1.09815	1.61969	3.93749e-06
85.7143	0.302793	0.153104	0.33568	0.376573	23.8654	1.08544	1.6197	5.55913e-06
86.7227	0.315662	0.145629	0.342356	0.359291	22.9868	1.07287	1.6197	8.36565e-06
87.7311	0.329092	0.138446	0.349289	0.343787	22.1296	1.06045	1.61971	1.38463e-05
88.7395	0.343068	0.131593	0.356468	0.330018	21.2985	1.04818	1.61972	3.56563e-05
89.2437	0.35023	0.128317	0.360146	0.323767	20.8941	1.04211	1.61974	8.07547e-05
89.7479	0.357475	0.125165	0.363881	0.317932	20.4977	1.0361	1.61978	0.000165093
90.084	0.362329	0.123145	0.366401	0.31427	20.238	1.03214	1.61984	0.000322769
90.4202	0.367182	0.121203	0.368943	0.310789	19.9823	1.02824	1.61993	0.000578879
90.7563	0.372011	0.11935	0.371507	0.307489	19.7305	1.02445	1.62013	0.00132683
91.0924	0.376787	0.117602	0.37409	0.304369	19.4827	1.02111	1.62076	0.00570163
91.4286	0.381473	0.115974	0.376684	0.30143	19.2392	1.02234	1.62595	0.0636843
91.7647	0.386036	0.114475	0.379217	0.298671	18.9999	1.03739	1.64499	0.11385
92.1008	0.390461	0.113091	0.381627	0.296092	18.7651	1.05734	1.66901	0.106301
92.437	0.394749	0.111799	0.383914	0.293686	18.5347	1.07695	1.69277	0.102395
92.7731	0.398905	0.110586	0.386089	0.291445	18.3088	1.09557	1.71561	0.0987664
93.1092	0.402935	0.10944	0.388162	0.28936	18.0876	1.113	1.73733	0.0950969
93.4454	0.406849	0.108353	0.390143	0.287422	17.871	1.12945	1.75813	0.0917085
93.7815	0.410653	0.10732	0.39204	0.285619	17.6591	1.14512	1.77821	0.0887458
94.1176	0.414354	0.106336	0.393861	0.283943	17.4519	1.16011	1.79769	0.0861626
94.4538	0.417959	0.105397	0.39561	0.282385	17.2494	1.1745	1.81661	0.0839284
94.7899	0.421471	0.104499	0.397293	0.280936	17.0516	1.18834	1.83504	0.0820311
95.1261	0.424897	0.103641	0.398914	0.279587	16.8585	1.20169	1.85303	0.0803003
95.4622	0.428241	0.102818	0.400478	0.278331	16.6701	1.21463	1.87066	0.0784693
95.7983	0.431506	0.10203	0.401986	0.277162	16.4863	1.22779	1.88856	0.0765772
96.3025	0.436264	0.100906	0.404153	0.275555	16.2191	1.24538	1.91335	0.0766497
96.8067	0.440862	0.0998486	0.406215	0.274107	15.9621	1.26291	1.93819	0.0734118
97.3109	0.44531	0.098852	0.408179	0.272799	15.7151	1.27964	1.96232	0.0720909
97.8151	0.449613	0.0979127	0.410055	0.271617	15.4777	1.29488	1.98506	0.0700636
98.0672	0.451711	0.0974641	0.410961	0.271069	15.3626	1.30397	1.99794	0.071058
98.3193	0.453775	0.0970282	0.411844	0.270547	15.2498	1.31206	2.00983	0.0692111
98.5714	0.455804	0.0966046	0.412707	0.270049	15.1393	1.31994	2.02154	0.0698195
98.8235	0.4578	0.0961928	0.413549	0.269576	15.0311	1.32795	2.03341	0.0676151
99.1597	0.46041	0.0956618	0.414644	0.268978	14.8903	1.33745	2.04809	0.0688371
99.4958	0.462963	0.0951512	0.415707	0.268417	14.7534	1.34755	2.06341	0.0689591
99.8319	0.465458	0.09466	0.416738	0.26789	14.6202	1.35793	2.07904	0.065976
100.336	0.469096	0.0939582	0.418228	0.267158	14.4275	1.3721	2.10116	0.0698328
100.84	0.472608	0.0932958	0.419648	0.266489	14.2429	1.38743	2.12453	0.0512607
101.849	0.479263	0.0920874	0.42232	0.265318	13.8968	1.41369	2.1671	0.06041
102.857	0.485406	0.0910329	0.424759	0.264337	13.5798	1.44262	2.21266	0.063556
103.866	0.491031	0.0901149	0.426967	0.263513	13.2898	1.47135	2.25836	0.0593526
104.874	0.496137	0.0893253	0.428966	0.262822	13.0247	1.49983	2.30415	0.0600414
105.882	0.500713	0.0886602	0.430765	0.262242	12.7826	1.52805	2.35	0.0643062
106.891	0.504745	0.0881157	0.432369	0.261759	12.5617	1.55773	2.39766	0.0695466
107.899	0.508221	0.0876842	0.43378	0.26136	12.3603	1.58705	2.4453	0.0685955
108.908	0.511131	0.0873652	0.43501	0.261037	12.1768	1.61807	2.49498	0.0756031
109.916	0.51346	0.0871526	0.436048	0.260782	12.0098	1.65139	2.54734	0.0768902
110.924	0.515213	0.0870391	0.436899	0.260587	11.858	1.68542	2.60081	0.0798649
111.933	0.516395	0.0870201	0.437567	0.260448	11.7201	1.72019	2.65541	0.0809238
112.437	0.516775	0.0870447	0.437833	0.260398	11.656	1.73923	2.68453	0.0832575
112.941	0.517016	0.0870905	0.438053	0.26036	11.595	1.75784	2.71332	0.0864147
113.445	0.517122	0.0871567	0.438228	0.260334	11.5369	1.77698	2.74276	0.0888417
113.95	0.517095	0.0872426	0.438358	0.26032	11.4817	1.79577	2.77195	0.087499
114.286	0.517006	0.0873104	0.438421	0.260316	11.4463	1.80952	2.7927	0.0897793
114.622	0.51686	0.0873862	0.438463	0.260317	11.4122	1.82281	2.81304	0.0910716
114.958	0.51666	0.0874696	0.438488	0.260323	11.3791	1.83449	2.83183	0.0864573
115.126	0.51654	0.0875144	0.438493	0.260327	11.363	1.84253	2.84344	0.103387
115.294	0.516407	0.0875609	0.438493	0.260333	11.3472	1.85044	2.85493	0.102663
115.462	0.516261	0.087609	0.438487	0.26034	11.3316	1.85846	2.86655	0.0954033
115.714	0.516018	0.0876838	0.438468	0.260352	11.3088	1.86853	2.88204	0.0965528
115.966	0.515749	0.0877616	0.438439	0.260366	11.2865	1.88058	2.89956	0.0990341
116.471	0.515134	0.0879252	0.438348	0.260402	11.2437	1.90165	2.93164	0.104507
116.975	0.514428	0.0880975	0.438214	0.260445	11.203	1.9246	2.96573	0.104042
117.479	0.513644	0.0882744	0.438037	0.260496	11.1645	1.94758	2.99999	0.104339
117.983	0.512799	0.0884515	0.43782	0.260554	11.1279	1.96884	3.03266	0.0987024
118.319	0.512211	0.0885677	0.437655	0.260595	11.1046	1.98298	3.05447	0.0953002
118.655	0.51161	0.0886807	0.437476	0.260638	11.0821	1.99321	3.07242	0.0751572
118.992	0.511002	0.0887903	0.437288	0.260682	11.0605	1.99768	3.08465	0.05186
119.328	0.510391	0.0888975	0.437096	0.260728	11.0396	1.99798	3.09271	0.0255843
119.496	0.510085	0.0889508	0.437001	0.260751	11.0294	1.99803	3.09664	0.0364521
119.664	0.509779	0.0890041	0.436905	0.260774	11.0194	1.9977	3.10018	0.0279371
119.776	0.509574	0.0890397	0.436841	0.26079	11.0129	1.99762	3.10269	0.0350938
119.888	0.50937	0.0890754	0.436778	0.260806	11.0064	1.99745	3.10511	0.0306319
120	0.509165	0.0891111	0.436714	0.260821	11	1.99759	3.10783	0.0664063
