# Supplementary material for: Prediction of Optimal Drug Schedules for Controlling Autophagy
Source: Sci Rep. 2019 Feb 5;9:1428. doi: 10.1038/s41598-019-38763-9 (PMC6363771; doi:10.1038/s41598-019-38763-9)
Supplement: Supplementary file 2 — Supplementary Dataset [file 41598_2019_38763_MOESM2_ESM.zip › autoph_MWE/result/U4/sys.dat]

0	0.0028	0.8307	0.5463	0.9474	37.8944	0	0	2.20573e-05
1.0084	0.00279856	0.830702	0.54629	0.947404	37.8946	7.67141e-06	7.73231e-06	5.57043e-06
2.01681	0.00279756	0.8307	0.546281	0.947404	37.8947	1.04873e-05	1.0656e-05	3.57632e-06
3.02521	0.00279685	0.830695	0.546274	0.947404	37.8949	1.24599e-05	1.27629e-05	2.86361e-06
4.03361	0.00279636	0.83069	0.546269	0.947404	37.895	1.40588e-05	1.45167e-05	2.48142e-06
5.04202	0.00279601	0.830685	0.546264	0.947404	37.8951	1.54355e-05	1.60655e-05	2.24025e-06
6.05042	0.00279576	0.830681	0.546261	0.947404	37.8952	1.66622e-05	1.74793e-05	2.07415e-06
7.05882	0.00279559	0.830677	0.546258	0.947403	37.8953	1.77799e-05	1.87978e-05	1.95359e-06
8.06723	0.00279547	0.830674	0.546256	0.947403	37.8954	1.88148e-05	2.00459e-05	1.86316e-06
9.07563	0.00279539	0.830672	0.546255	0.947403	37.8954	1.97846e-05	2.12406e-05	1.794e-06
10.084	0.00279533	0.83067	0.546254	0.947403	37.8955	2.07025e-05	2.23944e-05	1.74061e-06
11.0924	0.00279529	0.830668	0.546253	0.947403	37.8956	2.15784e-05	2.35166e-05	1.69943e-06
12.1008	0.00279526	0.830667	0.546252	0.947403	37.8956	2.24199e-05	2.46144e-05	1.66804e-06
13.1092	0.00279524	0.830666	0.546252	0.947403	37.8957	2.32335e-05	2.5694e-05	1.64474e-06
14.1176	0.00279523	0.830666	0.546251	0.947403	37.8957	2.40245e-05	2.67602e-05	1.62836e-06
15.1261	0.00279522	0.830665	0.546251	0.947403	37.8958	2.47974e-05	2.78176e-05	1.61803e-06
16.1345	0.00279521	0.830665	0.546251	0.947403	37.8958	2.55563e-05	2.88698e-05	1.61315e-06
17.1429	0.0027952	0.830664	0.546251	0.947403	37.8958	2.63049e-05	2.99205e-05	1.6133e-06
18.1513	0.0027952	0.830664	0.54625	0.947403	37.8958	2.70465e-05	3.09729e-05	1.61822e-06
19.1597	0.0027952	0.830664	0.54625	0.947403	37.8959	2.77844e-05	3.20301e-05	1.62775e-06
20.1681	0.0027952	0.830664	0.54625	0.947403	37.8959	2.85216e-05	3.30953e-05	1.64186e-06
21.1765	0.0027952	0.830664	0.54625	0.947403	37.8959	2.92613e-05	3.41716e-05	1.66059e-06
22.1849	0.0027952	0.830664	0.54625	0.947403	37.8959	3.00065e-05	3.5262e-05	1.6841e-06
23.1933	0.00279519	0.830664	0.54625	0.947403	37.896	3.07605e-05	3.63699e-05	1.71264e-06
24.2017	0.00279519	0.830664	0.54625	0.947403	37.896	3.15266e-05	3.74988e-05	1.74657e-06
25.2101	0.00279519	0.830664	0.54625	0.947403	37.896	3.23085e-05	3.86525e-05	1.78634e-06
26.2185	0.00279519	0.830664	0.54625	0.947403	37.896	3.311e-05	3.9835e-05	1.83259e-06
27.2269	0.00279519	0.830664	0.54625	0.947403	37.896	3.39356e-05	4.10511e-05	1.8861e-06
28.2353	0.00279519	0.830664	0.54625	0.947403	37.896	3.47901e-05	4.23058e-05	1.94785e-06
29.2437	0.00279519	0.830664	0.54625	0.947403	37.896	3.56791e-05	4.36052e-05	2.01912e-06
30.2521	0.00279519	0.830664	0.54625	0.947403	37.896	3.6609e-05	4.49562e-05	2.10152e-06
31.2605	0.00279519	0.830664	0.54625	0.947403	37.896	3.75877e-05	4.63669e-05	2.19714e-06
32.2689	0.00279519	0.830664	0.54625	0.947403	37.8961	3.86241e-05	4.78471e-05	2.30869e-06
33.2773	0.00279519	0.830664	0.54625	0.947403	37.8961	3.97294e-05	4.94088e-05	2.43978e-06
34.2857	0.00279519	0.830664	0.54625	0.947403	37.8961	4.09176e-05	5.10665e-05	2.59528e-06
35.2941	0.00279519	0.830664	0.54625	0.947403	37.8961	4.2206e-05	5.28389e-05	2.78191e-06
36.3025	0.00279519	0.830664	0.54625	0.947403	37.8961	4.36174e-05	5.475e-05	3.00924e-06
37.3109	0.00279519	0.830664	0.54625	0.947403	37.8961	4.5182e-05	5.68316e-05	3.29133e-06
38.3193	0.00279519	0.830664	0.54625	0.947403	37.8961	4.69415e-05	5.91274e-05	3.64972e-06
39.3277	0.00279519	0.830664	0.54625	0.947403	37.8961	4.89556e-05	6.16997e-05	4.1192e-06
40.3361	0.00279519	0.830664	0.54625	0.947403	37.8961	5.13143e-05	6.46418e-05	4.7599e-06
41.3445	0.00279519	0.830664	0.54625	0.947403	37.8961	5.41629e-05	6.81039e-05	5.68549e-06
42.3529	0.00279519	0.830664	0.54625	0.947403	37.8961	5.77597e-05	7.23512e-05	7.14058e-06
43.3613	0.00279519	0.830664	0.54625	0.947403	37.8961	6.3236e-05	7.85263e-05	1.33335e-05
43.8655	0.00279519	0.830664	0.54625	0.947403	37.8961	6.92467e-05	8.49208e-05	2.17623e-05
44.3697	0.00279519	0.830664	0.54625	0.947403	37.8961	7.66255e-05	9.27237e-05	2.49429e-05
44.8739	0.00279519	0.830664	0.54625	0.947403	37.8961	8.53168e-05	0.000101885	2.99935e-05
45.3782	0.00279519	0.830664	0.54625	0.947403	37.8961	9.69502e-05	0.000114045	4.7467e-05
45.7143	0.00279519	0.830664	0.54625	0.947403	37.8961	0.000109999	0.000127494	6.78323e-05
46.0504	0.00279519	0.830664	0.54625	0.947403	37.8961	0.000126442	0.000144394	8.44322e-05
46.3866	0.00279519	0.830664	0.54625	0.947403	37.8961	0.000150785	0.000169267	0.000164038
46.5546	0.00279519	0.830664	0.54625	0.947403	37.8961	0.000175934	0.00019473	0.000256056
46.7227	0.00279519	0.830664	0.54625	0.947403	37.8961	0.000208	0.000227166	0.000359415
46.8347	0.00279519	0.830664	0.54625	0.947403	37.8961	0.000239566	0.000259021	0.000456131
46.9468	0.00279519	0.830664	0.54625	0.947403	37.8961	0.0002745	0.000294288	0.000492037
47.0588	0.00279519	0.830664	0.54625	0.947403	37.8961	0.000314655	0.000334822	0.000642312
47.1429	0.00279519	0.830664	0.54625	0.947403	37.8961	0.000355623	0.000376114	0.00078867
47.2269	0.00279519	0.830664	0.54625	0.947403	37.8961	0.000401484	0.000422341	0.000869858
47.3109	0.00279519	0.830664	0.54625	0.947403	37.8961	0.000453146	0.000474418	0.0010014
47.395	0.00279519	0.830664	0.54625	0.947403	37.8961	0.000516472	0.000538212	0.00137244
47.4622	0.00279519	0.830664	0.54625	0.947403	37.8961	0.000588347	0.000610514	0.0018045
47.5294	0.00279519	0.830664	0.54625	0.947403	37.8961	0.000678365	0.000701022	0.00229095
47.5966	0.00279519	0.830664	0.54625	0.947403	37.8961	0.000762455	0.000785681	8.07148e-05
47.6639	0.00279519	0.830664	0.54625	0.947403	37.8961	0.000971549	0.000995413	0.00830624
47.7311	0.00279545	0.830663	0.54621	0.947403	37.8961	0.115918	0.115978	2.04953
47.7983	0.00280015	0.830656	0.545804	0.947403	37.8961	0.265243	0.265454	1.40577
47.8655	0.00281343	0.830625	0.544961	0.947403	37.8961	0.35135	0.351803	0.840799
47.9328	0.00283298	0.83056	0.543883	0.947402	37.8961	0.394349	0.395093	0.543148
48	0.00285592	0.830456	0.542696	0.947401	37.8961	0.418309	0.41937	0.399275
48.0672	0.00288083	0.830311	0.54145	0.947399	37.8961	0.435102	0.436494	0.345987
48.1232	0.00290267	0.83016	0.540379	0.947397	37.8961	0.447921	0.449599	0.330576
48.1793	0.00292541	0.829981	0.539282	0.947394	37.8961	0.459501	0.461472	0.303888
48.2353	0.00294898	0.829774	0.538163	0.947391	37.8961	0.470214	0.472486	0.288346
48.2913	0.00297333	0.82954	0.537025	0.947387	37.8961	0.480413	0.482993	0.279365
48.3473	0.00299846	0.829279	0.535869	0.947382	37.8961	0.490331	0.493225	0.275521
48.4034	0.00302434	0.828991	0.534697	0.947376	37.8961	0.499983	0.503197	0.253375
48.4706	0.00305639	0.828612	0.533272	0.947368	37.8961	0.510167	0.513774	0.239072
48.5378	0.00308944	0.828195	0.531831	0.947359	37.8961	0.52029	0.524297	0.240269
48.605	0.00312352	0.827743	0.530373	0.94735	37.8961	0.530457	0.534872	0.240862
48.6723	0.00315864	0.827256	0.528899	0.947339	37.896	0.540715	0.545546	0.243984
48.7395	0.00319483	0.826734	0.527409	0.947327	37.896	0.551002	0.556257	0.227995
48.8235	0.00324157	0.826035	0.52553	0.947311	37.896	0.562479	0.568275	0.220158
48.9076	0.00328993	0.825284	0.523633	0.947293	37.896	0.574244	0.580592	0.224915
48.9916	0.00333999	0.824484	0.521719	0.947273	37.8959	0.586331	0.593242	0.230013
49.0756	0.00339179	0.823636	0.519788	0.947252	37.8959	0.598634	0.60612	0.216174
49.1877	0.00346363	0.822433	0.517191	0.947222	37.8958	0.613404	0.621675	0.213493
49.2997	0.00353863	0.821149	0.514574	0.947189	37.8957	0.628868	0.637942	0.219203
49.4118	0.00361696	0.819788	0.511935	0.947154	37.8956	0.644926	0.654824	0.208772
49.5798	0.0037409	0.817607	0.507945	0.947096	37.8955	0.66713	0.678302	0.213568
49.7479	0.00387288	0.815267	0.503921	0.947032	37.8952	0.691492	0.703984	0.215972
50.084	0.0041626	0.810139	0.495804	0.946888	37.8947	0.73509	0.750351	0.211551
50.4202	0.0044885	0.804463	0.487654	0.946722	37.8939	0.777725	0.795924	0.204926
50.7563	0.00485393	0.79829	0.47951	0.946533	37.893	0.820865	0.842168	0.205899
51.0924	0.00526307	0.791664	0.471397	0.946321	37.8918	0.864339	0.888914	0.205804
51.4286	0.0057201	0.784624	0.463343	0.946085	37.8904	0.906823	0.934838	0.203603
51.7647	0.00622922	0.777204	0.455376	0.945824	37.8886	0.948453	0.980071	0.198912
52.1008	0.00679483	0.769436	0.447518	0.945538	37.8866	0.989584	1.02496	0.199992
52.437	0.00742187	0.76135	0.439785	0.945224	37.8843	1.03049	1.0698	0.199778
52.7731	0.00811535	0.752973	0.432193	0.94488	37.8815	1.06946	1.11284	0.192699
52.9412	0.00848855	0.748684	0.428452	0.944697	37.88	1.09076	1.13624	0.195729
53.1092	0.00888056	0.744331	0.424748	0.944505	37.8784	1.11073	1.15835	0.195039
53.2773	0.00929199	0.739919	0.421084	0.944306	37.8767	1.13051	1.1803	0.195264
53.4454	0.00972352	0.735449	0.417459	0.944097	37.8749	1.15024	1.20224	0.194334
53.6134	0.0101759	0.730925	0.413876	0.94388	37.873	1.16983	1.22409	0.19267
53.7815	0.0106498	0.72635	0.410334	0.943654	37.871	1.18928	1.24583	0.19113
53.9496	0.0111459	0.721726	0.406835	0.943418	37.8688	1.20858	1.26746	0.189931
54.1176	0.0116651	0.717056	0.403378	0.943172	37.8665	1.22774	1.28898	0.18903
54.2857	0.0122081	0.712342	0.399965	0.942915	37.8641	1.24674	1.31038	0.188411
54.4538	0.0127756	0.707588	0.396596	0.942648	37.8616	1.26556	1.33164	0.187888
54.6218	0.0133683	0.702796	0.393271	0.94237	37.8589	1.28419	1.35274	0.187111
54.7899	0.0139871	0.697968	0.389991	0.942081	37.856	1.30263	1.3737	0.186449
54.958	0.0146326	0.693108	0.386754	0.941779	37.8531	1.32115	1.39477	0.187363
55.1261	0.0153057	0.688216	0.383562	0.941465	37.8499	1.34079	1.41699	0.183399
55.4622	0.016738	0.67835	0.37731	0.940799	37.8432	1.37547	1.45694	0.188361
55.7983	0.0182893	0.66839	0.371238	0.940077	37.8357	1.41165	1.49853	0.187567
56.1345	0.019966	0.658352	0.365342	0.939296	37.8275	1.44651	1.53894	0.182756
56.4706	0.0217737	0.648254	0.359621	0.93845	37.8185	1.48085	1.57897	0.183098
56.8067	0.0237178	0.638113	0.354079	0.937535	37.8086	1.5066	1.61053	0.109817
57.1429	0.0257961	0.627945	0.348755	0.936547	37.7978	1.50881	1.61861	0.00647596
57.479	0.0279958	0.617775	0.343687	0.935478	37.786	1.50364	1.61928	0.00127396
57.8151	0.0303074	0.607625	0.338871	0.934326	37.7731	1.49799	1.61946	0.000530619
58.1513	0.0327261	0.597516	0.334297	0.933084	37.7591	1.49227	1.61955	0.000288628
58.4874	0.0352474	0.587466	0.329957	0.931748	37.7438	1.48654	1.6196	0.00014523
58.9916	0.0392119	0.572538	0.323865	0.929554	37.7184	1.47794	1.61963	6.97224e-05
59.4958	0.0433799	0.557826	0.318251	0.927117	37.6896	1.46937	1.61965	3.03668e-05
60.5042	0.0522482	0.529205	0.308352	0.92143	37.6209	1.45237	1.61966	1.15252e-05
61.5126	0.0616847	0.501827	0.30006	0.914524	37.5346	1.43555	1.61967	6.84288e-06
62.521	0.0715142	0.475821	0.2932	0.906228	37.4274	1.41893	1.61967	4.4872e-06
63.5294	0.0815702	0.45124	0.28762	0.896376	37.2957	1.4025	1.61967	3.1477e-06
64.5378	0.0917071	0.428076	0.283185	0.88481	37.1355	1.38625	1.61968	2.32151e-06
65.5462	0.101808	0.406282	0.279778	0.871386	36.9427	1.3702	1.61968	1.78251e-06
66.5546	0.111791	0.38579	0.277298	0.855986	36.7131	1.35433	1.61968	1.41705e-06
67.563	0.121606	0.366517	0.275658	0.838528	36.4424	1.33865	1.61968	1.16305e-06
68.5714	0.131239	0.34838	0.274783	0.818975	36.1267	1.32314	1.61968	9.84457e-07
69.5798	0.1407	0.331302	0.274608	0.797353	35.7621	1.30782	1.61968	8.59317e-07
70.5882	0.150021	0.315208	0.275074	0.773752	35.3456	1.29267	1.61968	7.73899e-07
71.5966	0.159246	0.300032	0.276132	0.748337	34.875	1.2777	1.61968	7.19548e-07
72.605	0.168426	0.28571	0.277739	0.721345	34.3488	1.2629	1.61968	6.90968e-07
73.6134	0.177611	0.272183	0.279855	0.69307	33.7669	1.24828	1.61968	6.85269e-07
74.6218	0.186848	0.259392	0.282446	0.663854	33.1304	1.23382	1.61968	7.01453e-07
75.6303	0.196182	0.24728	0.285483	0.634069	32.4416	1.21953	1.61968	7.40217e-07
76.6387	0.205649	0.235791	0.288938	0.604095	31.7041	1.20541	1.61968	8.0399e-07
77.6471	0.215286	0.224874	0.292787	0.574308	30.9226	1.19145	1.61968	8.97237e-07
78.6555	0.225125	0.21448	0.29701	0.545059	30.1027	1.17765	1.61968	1.02709e-06
79.6639	0.235201	0.204564	0.301588	0.51667	29.2508	1.16401	1.61969	1.20453e-06
80.6723	0.24555	0.195084	0.306504	0.489417	28.3738	1.15053	1.61969	1.44643e-06
81.6807	0.256207	0.186005	0.311743	0.463534	27.479	1.1372	1.61969	1.77931e-06
82.6891	0.267214	0.177294	0.317292	0.439201	26.5737	1.12403	1.61969	2.24631e-06
83.6975	0.278616	0.168922	0.323138	0.416548	25.6651	1.11102	1.61969	2.9211e-06
84.7059	0.290459	0.160865	0.329271	0.395659	24.7602	1.09815	1.61969	3.93749e-06
85.7143	0.302793	0.153104	0.33568	0.376573	23.8654	1.08544	1.6197	5.55913e-06
86.7227	0.315662	0.145629	0.342356	0.359291	22.9868	1.07287	1.6197	8.36565e-06
87.7311	0.329092	0.138446	0.349289	0.343787	22.1296	1.06045	1.61971	1.38463e-05
88.7395	0.343068	0.131593	0.356468	0.330018	21.2985	1.04818	1.61972	3.56563e-05
89.2437	0.35023	0.128317	0.360146	0.323767	20.8941	1.04211	1.61974	8.07547e-05
89.7479	0.357475	0.125165	0.363881	0.317932	20.4977	1.0361	1.61978	0.000165093
90.084	0.362329	0.123145	0.366401	0.31427	20.238	1.03214	1.61984	0.000322769
90.4202	0.367182	0.121203	0.368943	0.310789	19.9823	1.02824	1.61993	0.000578879
90.7563	0.372011	0.11935	0.371507	0.307489	19.7305	1.02445	1.62013	0.00132683
91.0924	0.376787	0.117602	0.37409	0.304369	19.4827	1.02111	1.62076	0.00570163
91.4286	0.381473	0.115974	0.376684	0.30143	19.2392	1.02234	1.62595	0.0636843
91.7647	0.386036	0.114475	0.379217	0.298671	18.9999	1.03739	1.64499	0.11385
92.1008	0.390461	0.113091	0.381627	0.296092	18.7651	1.05734	1.66901	0.106301
92.437	0.394749	0.111799	0.383914	0.293686	18.5347	1.07695	1.69277	0.102395
92.7731	0.398905	0.110586	0.386089	0.291445	18.3088	1.09557	1.71561	0.0987664
93.1092	0.402935	0.10944	0.388162	0.28936	18.0876	1.113	1.73733	0.0950969
93.4454	0.406849	0.108353	0.390143	0.287422	17.871	1.12945	1.75813	0.0917085
93.7815	0.410653	0.10732	0.39204	0.285619	17.6591	1.14512	1.77821	0.0887458
94.1176	0.414354	0.106336	0.393861	0.283943	17.4519	1.16011	1.79769	0.0861626
94.4538	0.417959	0.105397	0.39561	0.282385	17.2494	1.1745	1.81661	0.0839284
94.7899	0.421471	0.104499	0.397293	0.280936	17.0516	1.18834	1.83504	0.0820311
95.1261	0.424897	0.103641	0.398914	0.279587	16.8585	1.20169	1.85303	0.0803003
95.4622	0.428241	0.102818	0.400478	0.278331	16.6701	1.21463	1.87066	0.0784693
95.7983	0.431506	0.10203	0.401986	0.277162	16.4863	1.22779	1.88856	0.0765772
96.3025	0.436264	0.100906	0.404153	0.275555	16.2191	1.24538	1.91335	0.0766497
96.8067	0.440862	0.0998486	0.406215	0.274107	15.9621	1.26291	1.93819	0.0734118
97.3109	0.44531	0.098852	0.408179	0.272799	15.7151	1.27964	1.96232	0.0720909
97.8151	0.449613	0.0979127	0.410055	0.271617	15.4777	1.29488	1.98506	0.0700636
98.0672	0.451711	0.0974641	0.410961	0.271069	15.3626	1.30397	1.99794	0.071058
98.3193	0.453775	0.0970282	0.411844	0.270547	15.2498	1.31206	2.00983	0.0692111
98.5714	0.455804	0.0966046	0.412707	0.270049	15.1393	1.31994	2.02154	0.0698195
98.8235	0.4578	0.0961928	0.413549	0.269576	15.0311	1.32795	2.03341	0.0676151
99.1597	0.46041	0.0956618	0.414644	0.268978	14.8903	1.33745	2.04809	0.0688371
99.4958	0.462963	0.0951512	0.415707	0.268417	14.7534	1.34755	2.06341	0.0689591
99.8319	0.465458	0.09466	0.416738	0.26789	14.6202	1.35793	2.07904	0.065976
100.336	0.469096	0.0939582	0.418228	0.267158	14.4275	1.3721	2.10116	0.0698328
100.84	0.472608	0.0932958	0.419648	0.266489	14.2429	1.38743	2.12453	0.0512607
101.849	0.479263	0.0920874	0.42232	0.265318	13.8968	1.41369	2.1671	0.06041
102.857	0.485406	0.0910329	0.424759	0.264337	13.5798	1.44262	2.21266	0.063556
103.866	0.491031	0.0901149	0.426967	0.263513	13.2898	1.47135	2.25836	0.0593526
104.874	0.496137	0.0893253	0.428966	0.262822	13.0247	1.49983	2.30415	0.0600414
105.882	0.500713	0.0886602	0.430765	0.262242	12.7826	1.52805	2.35	0.0643062
106.891	0.504745	0.0881157	0.432369	0.261759	12.5617	1.55773	2.39766	0.0695466
107.899	0.508221	0.0876842	0.43378	0.26136	12.3603	1.58705	2.4453	0.0685955
108.908	0.511131	0.0873652	0.43501	0.261037	12.1768	1.61807	2.49498	0.0756031
109.916	0.51346	0.0871526	0.436048	0.260782	12.0098	1.65139	2.54734	0.0768902
110.924	0.515213	0.0870391	0.436899	0.260587	11.858	1.68542	2.60081	0.0798649
111.933	0.516395	0.0870201	0.437567	0.260448	11.7201	1.72019	2.65541	0.0809238
112.437	0.516775	0.0870447	0.437833	0.260398	11.656	1.73923	2.68453	0.0832575
112.941	0.517016	0.0870905	0.438053	0.26036	11.595	1.75784	2.71332	0.0864147
113.445	0.517122	0.0871567	0.438228	0.260334	11.5369	1.77698	2.74276	0.0888417
113.95	0.517095	0.0872426	0.438358	0.26032	11.4817	1.79577	2.77195	0.087499
114.286	0.517006	0.0873104	0.438421	0.260316	11.4463	1.80952	2.7927	0.0897793
114.622	0.51686	0.0873862	0.438463	0.260317	11.4122	1.82281	2.81304	0.0910716
114.958	0.51666	0.0874696	0.438488	0.260323	11.3791	1.83449	2.83183	0.0864573
115.126	0.51654	0.0875144	0.438493	0.260327	11.363	1.84253	2.84344	0.103387
115.294	0.516407	0.0875609	0.438493	0.260333	11.3472	1.85044	2.85493	0.102663
115.462	0.516261	0.087609	0.438487	0.26034	11.3316	1.85846	2.86655	0.0954033
115.714	0.516018	0.0876838	0.438468	0.260352	11.3088	1.86853	2.88204	0.0965528
115.966	0.515749	0.0877616	0.438439	0.260366	11.2865	1.88058	2.89956	0.0990341
116.471	0.515134	0.0879252	0.438348	0.260402	11.2437	1.90165	2.93164	0.104507
116.975	0.514428	0.0880975	0.438214	0.260445	11.203	1.9246	2.96573	0.104042
117.479	0.513644	0.0882744	0.438037	0.260496	11.1645	1.94758	2.99999	0.104339
117.983	0.512799	0.0884515	0.43782	0.260554	11.1279	1.96884	3.03266	0.0987024
118.319	0.512211	0.0885677	0.437655	0.260595	11.1046	1.98298	3.05447	0.0953002
118.655	0.51161	0.0886807	0.437476	0.260638	11.0821	1.99321	3.07242	0.0751572
118.992	0.511002	0.0887903	0.437288	0.260682	11.0605	1.99768	3.08465	0.05186
119.328	0.510391	0.0888975	0.437096	0.260728	11.0396	1.99798	3.09271	0.0255843
119.496	0.510085	0.0889508	0.437001	0.260751	11.0294	1.99803	3.09664	0.0364521
119.664	0.509779	0.0890041	0.436905	0.260774	11.0194	1.9977	3.10018	0.0279371
119.776	0.509574	0.0890397	0.436841	0.26079	11.0129	1.99762	3.10269	0.0350938
119.888	0.50937	0.0890754	0.436778	0.260806	11.0064	1.99745	3.10511	0.0306319
120	0.509165	0.0891111	0.436714	0.260821	11	1.99759	3.10783	0.0664063
120	0.509165	0.0891111	0.436714	0.260821	11	1.99759	3.10783	0.0664063
120.126	0.508935	0.0891513	0.436642	0.260839	10.9929	1.99847	3.11162	0.0383055
120.252	0.508704	0.0891916	0.436569	0.260857	10.9859	1.99861	3.11467	0.0365558
120.378	0.508474	0.0892319	0.436497	0.260875	10.979	1.99869	3.11767	0.0368668
120.504	0.508243	0.0892723	0.436424	0.260894	10.9722	1.999	3.12088	0.0440597
120.672	0.507935	0.0893261	0.436327	0.260918	10.9633	1.99914	3.1249	0.0358322
120.84	0.507627	0.08938	0.436229	0.260943	10.9545	1.99919	3.12883	0.0357513
121.008	0.507319	0.089434	0.436132	0.260967	10.9459	1.99939	3.13292	0.0477646
121.261	0.506857	0.0895151	0.435985	0.261004	10.9333	1.99952	3.13887	0.0433646
121.513	0.506394	0.0895964	0.435837	0.261042	10.921	1.99964	3.14482	0.0508518
122.017	0.505469	0.0897594	0.435541	0.261118	10.8975	1.99968	3.15651	0.0476624
122.521	0.504542	0.0899232	0.435244	0.261196	10.8753	1.99971	3.16818	0.0449654
123.025	0.503615	0.0900877	0.434945	0.261274	10.8544	1.99973	3.17985	0.0426477
123.529	0.502688	0.0902531	0.434645	0.261353	10.8346	1.99974	3.19151	0.0406558
124.034	0.501761	0.0904193	0.434344	0.261434	10.816	1.99975	3.20317	0.0389472
124.538	0.500833	0.0905864	0.434041	0.261515	10.7985	1.99976	3.21482	0.0374894
125.042	0.499904	0.0907543	0.433737	0.261598	10.7819	1.99976	3.22648	0.0362564
125.546	0.498975	0.0909231	0.433431	0.261681	10.7664	1.99976	3.23813	0.0352262
126.05	0.498046	0.0910927	0.433124	0.261766	10.7517	1.99976	3.24977	0.034378
126.555	0.497116	0.0912632	0.432816	0.261851	10.738	1.99976	3.26142	0.0336916
127.059	0.496186	0.0914345	0.432506	0.261937	10.7251	1.99976	3.27307	0.0331466
127.563	0.495255	0.0916068	0.432195	0.262024	10.713	1.99976	3.28471	0.0327228
128.067	0.494324	0.0917799	0.431882	0.262112	10.7017	1.99975	3.29635	0.0324007
128.571	0.493392	0.0919539	0.431568	0.262201	10.6911	1.99974	3.308	0.0321618
129.076	0.49246	0.0921289	0.431253	0.262291	10.6812	1.99974	3.31964	0.0319897
129.58	0.491527	0.0923047	0.430936	0.262382	10.672	1.99973	3.33128	0.0318699
130.084	0.490594	0.0924815	0.430618	0.262474	10.6634	1.99972	3.34291	0.0317902
130.588	0.48966	0.0926592	0.430299	0.262567	10.6554	1.99971	3.35455	0.0317403
131.092	0.488726	0.0928378	0.429978	0.262661	10.648	1.9997	3.36619	0.0317121
131.597	0.487791	0.0930174	0.429656	0.262756	10.6411	1.99968	3.37782	0.0316991
132.101	0.486856	0.0931979	0.429332	0.262852	10.6348	1.99967	3.38946	0.0316959
132.605	0.48592	0.0933794	0.429007	0.262949	10.6289	1.99965	3.40109	0.0316972
133.109	0.484984	0.0935618	0.42868	0.263048	10.6236	1.99964	3.41272	0.0316967
133.613	0.484048	0.0937451	0.428352	0.263147	10.6187	1.99962	3.42435	0.031684
134.118	0.48311	0.0939294	0.428023	0.263247	10.6142	1.9996	3.43597	0.0316386
134.622	0.482173	0.0941147	0.427692	0.263348	10.6102	1.99957	3.44759	0.0315157
135.126	0.481235	0.0943009	0.42736	0.263451	10.6065	1.99954	3.45921	0.031218
135.63	0.480297	0.094488	0.427027	0.263554	10.6033	1.9995	3.47081	0.0305372
136.134	0.479358	0.0946761	0.426692	0.263659	10.6004	1.99944	3.4824	0.0290532
136.639	0.478419	0.094865	0.426355	0.263765	10.5978	1.99934	3.49395	0.0259868
137.143	0.477481	0.0950548	0.426017	0.263872	10.5956	1.99904	3.5053	0.0190815
137.395	0.477011	0.0951501	0.425849	0.263925	10.5946	1.99875	3.51083	0.0334336
137.647	0.476542	0.0952458	0.425679	0.26398	10.5937	1.99868	3.51658	0.0338715
137.899	0.476072	0.0953418	0.42551	0.264034	10.5929	1.99862	3.52234	0.0341935
138.151	0.475602	0.0954381	0.42534	0.264089	10.5921	1.99897	3.52851	0.0490026
138.655	0.474661	0.0956314	0.424998	0.264199	10.5908	1.99905	3.54024	0.0405936
139.16	0.47372	0.0958255	0.424655	0.264311	10.5898	1.9991	3.55193	0.0358481
139.664	0.472779	0.0960203	0.42431	0.264424	10.5891	1.99909	3.56357	0.0352089
140.168	0.471838	0.0962162	0.423964	0.264538	10.5886	1.99916	3.57528	0.0404136
141.176	0.469958	0.0966092	0.423266	0.26477	10.5883	1.99898	3.59839	0.0358765
142.185	0.468085	0.0970028	0.422564	0.265006	10.589	1.99866	3.62136	0.0308078
143.193	0.466228	0.0973945	0.421857	0.265246	10.5906	1.99798	3.64396	0.0256741
144.202	0.464396	0.0977815	0.421149	0.265488	10.5929	1.99611	3.66536	0.022837
145.21	0.4626	0.0981617	0.420447	0.265732	10.5959	1.99201	3.6845	0.0236171
146.218	0.460845	0.0985352	0.419755	0.265976	10.5996	1.98671	3.70236	0.0248084
147.227	0.459135	0.0989023	0.419077	0.26622	10.6039	1.98126	3.72002	0.0254435
148.235	0.457468	0.0992631	0.418411	0.266464	10.6087	1.9759	3.73772	0.02579
149.244	0.455845	0.0996176	0.417759	0.266706	10.6139	1.97064	3.75544	0.0259573
150.252	0.454265	0.0999653	0.417121	0.266946	10.6196	1.96539	3.77312	0.0260058
151.261	0.452728	0.100306	0.416496	0.267185	10.6256	1.96012	3.79072	0.025956
152.269	0.451235	0.100639	0.415885	0.267422	10.632	1.9548	3.8082	0.0258541
153.277	0.449787	0.100965	0.415289	0.267656	10.6387	1.94944	3.82558	0.0257604
154.286	0.448382	0.101283	0.414707	0.267888	10.6456	1.94408	3.84291	0.0257072
155.294	0.447021	0.101593	0.414141	0.268117	10.6528	1.93877	3.86021	0.0256926
156.303	0.445703	0.101896	0.41359	0.268342	10.6601	1.93351	3.87751	0.0257019
157.311	0.444428	0.10219	0.413055	0.268564	10.6676	1.92833	3.89482	0.0257232
158.319	0.443195	0.102477	0.412535	0.268783	10.6752	1.92322	3.91215	0.0257508
159.328	0.442004	0.102755	0.41203	0.268997	10.683	1.91819	3.92949	0.0257834
160.336	0.440854	0.103026	0.41154	0.269208	10.6907	1.91324	3.94685	0.0258212
161.345	0.439744	0.103288	0.411066	0.269414	10.6986	1.90836	3.96424	0.0258652
162.353	0.438675	0.103542	0.410607	0.269616	10.7065	1.90357	3.98165	0.0259165
163.361	0.437646	0.103788	0.410163	0.269813	10.7143	1.89887	3.9991	0.0259763
164.37	0.436654	0.104026	0.409735	0.270006	10.7222	1.89427	4.01659	0.0260459
165.378	0.435701	0.104256	0.409321	0.270194	10.7301	1.88977	4.03413	0.0261269
166.387	0.434785	0.104478	0.408922	0.270377	10.7379	1.88538	4.05173	0.0262212
167.395	0.433905	0.104692	0.408537	0.270555	10.7456	1.88112	4.06941	0.0263307
168.403	0.433059	0.104899	0.408167	0.270728	10.7533	1.87698	4.08716	0.0264577
169.412	0.432247	0.105099	0.407811	0.270897	10.7609	1.873	4.10502	0.0266051
170.42	0.431467	0.105292	0.407468	0.27106	10.7684	1.86917	4.12299	0.0267766
171.429	0.430717	0.105478	0.407138	0.271219	10.7758	1.86553	4.1411	0.0269767
172.437	0.429995	0.105658	0.40682	0.271373	10.7831	1.86209	4.15937	0.0272114
173.445	0.429299	0.105833	0.406514	0.271523	10.7903	1.85887	4.17783	0.0274885
174.454	0.428626	0.106004	0.406219	0.271669	10.7974	1.85591	4.19651	0.0278181
175.462	0.427974	0.106171	0.405933	0.271812	10.8043	1.85324	4.21544	0.0282123
176.471	0.427337	0.106334	0.405656	0.271951	10.8111	1.85089	4.23467	0.0286831
177.479	0.426714	0.106497	0.405386	0.272088	10.8178	1.84891	4.25423	0.0292362
178.487	0.426098	0.106659	0.405121	0.272224	10.8244	1.84734	4.27419	0.0298634
179.496	0.425486	0.106822	0.40486	0.272358	10.8308	1.84622	4.29459	0.0305453
180.504	0.424873	0.106987	0.4046	0.272493	10.8372	1.84559	4.31546	0.0312723
181.513	0.424252	0.107157	0.40434	0.272629	10.8435	1.84543	4.3368	0.0320307
182.521	0.423618	0.107332	0.404077	0.272767	10.8496	1.84573	4.3586	0.0328629
183.529	0.422964	0.107515	0.403809	0.272909	10.8558	1.84661	4.38099	0.0340326
184.538	0.422281	0.10771	0.403533	0.273057	10.8619	1.84837	4.40427	0.0355052
185.546	0.42156	0.107918	0.403245	0.273212	10.868	1.85134	4.42879	0.0380587
186.555	0.420791	0.108143	0.402939	0.273377	10.8741	1.85432	4.45335	0.0376818
187.059	0.420386	0.108262	0.402779	0.273464	10.8772	1.85718	4.46702	0.0386363
187.563	0.419966	0.108386	0.402613	0.273553	10.8803	1.85956	4.48022	0.0394577
188.067	0.419531	0.108515	0.40244	0.273647	10.8834	1.8621	4.4936	0.0400243
188.571	0.419078	0.108649	0.402262	0.273744	10.8866	1.86425	4.50661	0.039901
188.908	0.418766	0.108742	0.402139	0.273811	10.8887	1.86674	4.51634	0.0424794
189.244	0.418446	0.108838	0.402013	0.27388	10.8909	1.86891	4.52576	0.041327
189.58	0.418118	0.108937	0.401883	0.27395	10.893	1.87077	4.53488	0.0423973
189.832	0.417865	0.109012	0.401783	0.274005	10.8947	1.87303	4.5426	0.045975
190.084	0.417608	0.10909	0.401681	0.274061	10.8963	1.87533	4.55035	0.0462483
190.336	0.417346	0.109169	0.401576	0.274117	10.898	1.87786	4.55835	0.049033
190.588	0.417079	0.109249	0.401468	0.274176	10.8997	1.88084	4.5668	0.0436531
191.092	0.416531	0.109412	0.401246	0.274296	10.9031	1.88293	4.57985	0.0436374
191.345	0.41625	0.109496	0.401132	0.274357	10.9049	1.88628	4.58869	0.0527941
191.597	0.415966	0.109581	0.401014	0.27442	10.9066	1.88963	4.59754	0.0487958
191.933	0.415581	0.109695	0.400852	0.274506	10.909	1.89277	4.60802	0.0477887
192.269	0.415191	0.109809	0.400685	0.274594	10.9114	1.8963	4.61891	0.0491582
192.605	0.414797	0.109923	0.400513	0.274684	10.9139	1.90008	4.63006	0.0499496
192.941	0.414403	0.110036	0.400335	0.274775	10.9164	1.90402	4.64139	0.050697
193.277	0.414011	0.110146	0.400152	0.274867	10.9189	1.90806	4.65283	0.0506948
193.613	0.413625	0.110251	0.399963	0.27496	10.9215	1.91146	4.66365	0.0445748
193.95	0.41325	0.11035	0.399772	0.275052	10.9241	1.91216	4.67177	0.0276483
194.286	0.412891	0.110441	0.399581	0.275144	10.9267	1.90877	4.6758	0.0111497
194.622	0.41255	0.110524	0.399397	0.275234	10.9294	1.9029	4.67733	0.00415854
194.958	0.41223	0.1106	0.399222	0.275321	10.9321	1.89616	4.67797	0.00194089
195.294	0.411931	0.110669	0.399055	0.275406	10.9348	1.88914	4.6783	0.00108598
195.63	0.411654	0.11073	0.398898	0.275487	10.9375	1.88201	4.67849	0.000683892
195.966	0.4114	0.110785	0.39875	0.275565	10.9403	1.87484	4.67862	0.000466336
196.303	0.411169	0.110833	0.398612	0.275638	10.9431	1.86766	4.6787	0.000336419
196.639	0.410962	0.110875	0.398484	0.275708	10.9458	1.86048	4.67877	0.00020292
197.143	0.410695	0.110923	0.39831	0.275803	10.95	1.84973	4.67882	0.000116867
197.647	0.410482	0.110956	0.39816	0.275887	10.9541	1.83902	4.67885	5.71222e-05
198.655	0.410221	0.110971	0.39793	0.27602	10.9622	1.81774	4.67887	2.51444e-05
199.664	0.410185	0.110919	0.397796	0.276101	10.9699	1.7967	4.67889	1.62208e-05
200.672	0.410382	0.110797	0.397762	0.276126	10.9771	1.7759	4.67889	1.11638e-05
201.681	0.410819	0.110603	0.39783	0.276093	10.9836	1.75534	4.6789	8.04564e-06
202.689	0.411505	0.110334	0.398003	0.275999	10.9892	1.73501	4.67891	6.0023e-06
203.697	0.412447	0.109989	0.398284	0.275843	10.9938	1.71492	4.67891	4.60056e-06
204.706	0.413658	0.109564	0.398676	0.275622	10.9972	1.69506	4.67891	3.60435e-06
205.714	0.415148	0.109058	0.399183	0.275337	10.9993	1.67543	4.67891	2.87649e-06
206.723	0.416932	0.108468	0.399807	0.274985	11	1.65603	4.67892	2.33351e-06
207.731	0.419028	0.107789	0.400551	0.274568	10.9992	1.63685	4.67892	1.92471e-06
208.739	0.421461	0.107014	0.401418	0.274084	10.9967	1.61789	4.67892	1.61442e-06
209.748	0.424267	0.106134	0.402413	0.273532	10.9924	1.59916	4.67892	1.37437e-06
210.756	0.4275	0.105131	0.403539	0.27291	10.9863	1.58064	4.67892	1.1846e-06
211.765	0.431246	0.103977	0.404801	0.272211	10.9783	1.56233	4.67892	1.03153e-06
212.773	0.435645	0.102622	0.406205	0.271426	10.9681	1.54424	4.67892	9.05845e-07
213.782	0.440925	0.100986	0.407761	0.270536	10.9558	1.52635	4.67892	8.0104e-07
214.79	0.447446	0.0989409	0.409481	0.269512	10.941	1.50867	4.67892	7.12465e-07
215.798	0.45575	0.0963073	0.411384	0.268313	10.9233	1.4912	4.67892	6.36724e-07
216.807	0.466575	0.0928664	0.413498	0.266894	10.9023	1.47393	4.67892	5.71277e-07
217.815	0.480749	0.0884412	0.41586	0.265225	10.8774	1.45686	4.67892	5.1419e-07
218.824	0.498889	0.0830574	0.418508	0.263327	10.848	1.43999	4.67892	4.63959e-07
219.832	0.520972	0.0771024	0.421475	0.261304	10.8139	1.42331	4.67892	5.92483e-07
220.336	0.533246	0.074124	0.423082	0.260295	10.7951	1.41504	4.67892	8.97692e-07
220.84	0.546119	0.0712698	0.424769	0.259318	10.7753	1.40682	4.67892	8.5901e-07
221.345	0.559397	0.0686183	0.426533	0.258391	10.7545	1.39865	4.67892	8.2235e-07
221.849	0.572886	0.0662249	0.428369	0.257529	10.7331	1.39053	4.67893	7.87568e-07
222.353	0.586406	0.0641197	0.43027	0.256739	10.711	1.38246	4.67893	7.54539e-07
222.857	0.599803	0.0623111	0.43223	0.256027	10.6886	1.37443	4.67893	7.23152e-07
223.361	0.612946	0.0607913	0.434243	0.255393	10.666	1.36644	4.67893	6.93309e-07
223.866	0.625729	0.0595427	0.436303	0.254835	10.6433	1.35851	4.67893	4.10016e-07
224.874	0.649901	0.0577676	0.440539	0.253927	10.5983	1.34277	4.67893	2.56173e-07
225.882	0.671835	0.0567996	0.444898	0.25326	10.5546	1.32722	4.67893	2.32303e-07
226.891	0.691217	0.0564779	0.449347	0.252787	10.5129	1.31185	4.67893	2.10712e-07
227.899	0.707812	0.0566808	0.453858	0.252471	10.4737	1.29666	4.67893	1.91222e-07
228.908	0.72141	0.057324	0.458409	0.252279	10.4374	1.28164	4.67893	1.7369e-07
229.916	0.731778	0.0583553	0.46298	0.252189	10.4039	1.2668	4.67893	1.58005e-07
230.924	0.738616	0.0597525	0.467553	0.252188	10.3736	1.25212	4.67893	1.44085e-07
231.933	0.741509	0.0615248	0.472108	0.252269	10.3463	1.23762	4.67893	1.31876e-07
232.941	0.739854	0.0637223	0.476626	0.252434	10.322	1.22329	4.67893	1.95174e-07
233.445	0.737048	0.0650129	0.478864	0.252552	10.3111	1.21618	4.67893	3.33579e-07
233.95	0.732717	0.0664612	0.481084	0.252698	10.301	1.20912	4.67893	3.25197e-07
234.454	0.726645	0.0681023	0.48328	0.252877	10.2917	1.2021	4.67893	3.17679e-07
234.958	0.718539	0.0699888	0.485448	0.253096	10.2832	1.19512	4.67893	3.11038e-07
235.462	0.707982	0.0722011	0.48758	0.253367	10.2756	1.18817	4.67893	3.05289e-07
235.966	0.694357	0.07487	0.489668	0.253709	10.269	1.18127	4.67893	3.80555e-07
236.303	0.683106	0.0770079	0.491028	0.253991	10.2652	1.1767	4.67893	4.96647e-07
236.639	0.66962	0.0795544	0.492357	0.254334	10.2619	1.17214	4.67893	4.9318e-07
236.975	0.653224	0.0826844	0.493646	0.254763	10.2593	1.16759	4.67893	6.87106e-07
237.143	0.643618	0.0845544	0.494272	0.255021	10.2582	1.16533	4.67893	1.07829e-06
237.311	0.632824	0.0866984	0.494883	0.255318	10.2574	1.16307	4.67893	1.31141e-06
237.423	0.624839	0.088318	0.495281	0.255544	10.2569	1.16156	4.67893	1.66238e-06
237.535	0.616104	0.0901254	0.495671	0.255797	10.2566	1.16006	4.67893	1.66067e-06
237.647	0.606487	0.0921611	0.49605	0.256082	10.2564	1.15856	4.67893	1.65915e-06
237.759	0.595818	0.0944786	0.496419	0.256408	10.2563	1.15706	4.67893	1.6578e-06
237.871	0.583873	0.0971494	0.496774	0.256785	10.2564	1.15557	4.67893	1.65661e-06
237.983	0.57035	0.100271	0.497115	0.257228	10.2566	1.15407	4.67893	1.90639e-06
238.067	0.558928	0.102989	0.497359	0.257616	10.257	1.15295	4.67893	2.23989e-06
238.151	0.546151	0.106116	0.497591	0.258066	10.2574	1.15183	4.67893	2.2391e-06
238.235	0.531707	0.109755	0.497809	0.258595	10.2581	1.15071	4.67893	2.57247e-06
238.298	0.519533	0.112904	0.497963	0.259059	10.2587	1.14988	4.67893	3.01728e-06
238.361	0.505956	0.116496	0.498106	0.259597	10.2594	1.14904	4.67893	3.01673e-06
238.424	0.49068	0.120631	0.498238	0.260229	10.2602	1.1482	4.67893	3.01625e-06
238.487	0.473325	0.125431	0.498356	0.260982	10.2613	1.14737	4.67893	3.36203e-06
238.538	0.457622	0.129854	0.498439	0.261697	10.2622	1.1467	4.67893	3.7944e-06
238.588	0.43997	0.134898	0.498511	0.262543	10.2633	1.14603	4.67893	3.79406e-06
238.639	0.420003	0.140672	0.498569	0.263558	10.2646	1.14537	4.67893	3.79376e-06
238.689	0.3973	0.147296	0.498612	0.264791	10.2662	1.1447	4.67893	3.79349e-06
238.739	0.371417	0.154885	0.498638	0.266313	10.2679	1.14403	4.67893	3.79325e-06
238.79	0.341955	0.163529	0.498644	0.268219	10.2701	1.14337	4.67893	3.79304e-06
238.84	0.308706	0.173256	0.498626	0.270634	10.2726	1.1427	4.67893	3.79285e-06
238.891	0.271867	0.183994	0.498584	0.273717	10.2757	1.14204	4.67893	3.79268e-06
238.941	0.232292	0.195547	0.498514	0.277658	10.2794	1.14137	4.67893	3.79253e-06
238.992	0.191612	0.207629	0.498415	0.282663	10.2841	1.14071	4.67893	4.14626e-06
239.034	0.158478	0.217876	0.498309	0.287797	10.2888	1.14015	4.67893	4.57077e-06
239.076	0.127509	0.228127	0.498182	0.293923	10.2944	1.1396	4.67893	4.57067e-06
239.118	0.0998795	0.23828	0.498035	0.301135	10.3011	1.13905	4.67893	4.57058e-06
239.16	0.076359	0.248278	0.497867	0.30951	10.3091	1.13849	4.67893	4.5705e-06
239.202	0.0572338	0.258095	0.497679	0.319104	10.3186	1.13794	4.67893	4.57043e-06
239.244	0.042347	0.267719	0.497471	0.329954	10.3298	1.13739	4.67893	4.14579e-06
239.294	0.02939	0.279012	0.497196	0.344654	10.3456	1.13673	4.67893	3.79192e-06
239.345	0.0207109	0.290028	0.496894	0.361173	10.3646	1.13607	4.67893	3.79188e-06
239.395	0.0151433	0.300771	0.496566	0.379449	10.3869	1.1354	4.67893	3.79184e-06
239.445	0.0116834	0.311245	0.496213	0.399378	10.413	1.13474	4.67893	3.79182e-06
239.496	0.00956947	0.321455	0.495835	0.420809	10.4431	1.13408	4.67893	3.7918e-06
239.546	0.00827618	0.331405	0.495433	0.443553	10.4775	1.13342	4.67893	3.79178e-06
239.597	0.00746735	0.341101	0.495008	0.467389	10.5164	1.13276	4.67893	3.79177e-06
239.647	0.00694019	0.350547	0.494561	0.492071	10.56	1.1321	4.67893	3.79176e-06
239.697	0.00657768	0.359749	0.494092	0.517337	10.6085	1.13144	4.67893	3.79175e-06
239.748	0.00631418	0.36871	0.493602	0.542919	10.6617	1.13078	4.67893	3.79175e-06
239.798	0.00611325	0.377435	0.493092	0.568549	10.7199	1.13013	4.67893	3.79175e-06
239.849	0.00595446	0.38593	0.492563	0.593974	10.783	1.12947	4.67893	3.79175e-06
239.899	0.00582595	0.3942	0.492014	0.618953	10.8507	1.12881	4.67893	3.79175e-06
239.95	0.00572049	0.402247	0.491447	0.643275	10.9231	1.12815	4.67893	3.79174e-06
240	0.00563334	0.410079	0.490863	0.666752	11	1.1275	4.67893	7.68349e-06
