# Supplementary material for: Prediction of Optimal Drug Schedules for Controlling Autophagy
Source: Sci Rep. 2019 Feb 5;9:1428. doi: 10.1038/s41598-019-38763-9 (PMC6363771; doi:10.1038/s41598-019-38763-9)
Supplement: Supplementary file 2 — Supplementary Dataset [file 41598_2019_38763_MOESM2_ESM.zip › autoph_MWE/result/U4/phase2/sys.dat]

120	0.509165	0.0891111	0.436714	0.260821	11	1.99759	3.10783	0.0664063
120.126	0.508935	0.0891513	0.436642	0.260839	10.9929	1.99847	3.11162	0.0383055
120.252	0.508704	0.0891916	0.436569	0.260857	10.9859	1.99861	3.11467	0.0365558
120.378	0.508474	0.0892319	0.436497	0.260875	10.979	1.99869	3.11767	0.0368668
120.504	0.508243	0.0892723	0.436424	0.260894	10.9722	1.999	3.12088	0.0440597
120.672	0.507935	0.0893261	0.436327	0.260918	10.9633	1.99914	3.1249	0.0358322
120.84	0.507627	0.08938	0.436229	0.260943	10.9545	1.99919	3.12883	0.0357513
121.008	0.507319	0.089434	0.436132	0.260967	10.9459	1.99939	3.13292	0.0477646
121.261	0.506857	0.0895151	0.435985	0.261004	10.9333	1.99952	3.13887	0.0433646
121.513	0.506394	0.0895964	0.435837	0.261042	10.921	1.99964	3.14482	0.0508518
122.017	0.505469	0.0897594	0.435541	0.261118	10.8975	1.99968	3.15651	0.0476624
122.521	0.504542	0.0899232	0.435244	0.261196	10.8753	1.99971	3.16818	0.0449654
123.025	0.503615	0.0900877	0.434945	0.261274	10.8544	1.99973	3.17985	0.0426477
123.529	0.502688	0.0902531	0.434645	0.261353	10.8346	1.99974	3.19151	0.0406558
124.034	0.501761	0.0904193	0.434344	0.261434	10.816	1.99975	3.20317	0.0389472
124.538	0.500833	0.0905864	0.434041	0.261515	10.7985	1.99976	3.21482	0.0374894
125.042	0.499904	0.0907543	0.433737	0.261598	10.7819	1.99976	3.22648	0.0362564
125.546	0.498975	0.0909231	0.433431	0.261681	10.7664	1.99976	3.23813	0.0352262
126.05	0.498046	0.0910927	0.433124	0.261766	10.7517	1.99976	3.24977	0.034378
126.555	0.497116	0.0912632	0.432816	0.261851	10.738	1.99976	3.26142	0.0336916
127.059	0.496186	0.0914345	0.432506	0.261937	10.7251	1.99976	3.27307	0.0331466
127.563	0.495255	0.0916068	0.432195	0.262024	10.713	1.99976	3.28471	0.0327228
128.067	0.494324	0.0917799	0.431882	0.262112	10.7017	1.99975	3.29635	0.0324007
128.571	0.493392	0.0919539	0.431568	0.262201	10.6911	1.99974	3.308	0.0321618
129.076	0.49246	0.0921289	0.431253	0.262291	10.6812	1.99974	3.31964	0.0319897
129.58	0.491527	0.0923047	0.430936	0.262382	10.672	1.99973	3.33128	0.0318699
130.084	0.490594	0.0924815	0.430618	0.262474	10.6634	1.99972	3.34291	0.0317902
130.588	0.48966	0.0926592	0.430299	0.262567	10.6554	1.99971	3.35455	0.0317403
131.092	0.488726	0.0928378	0.429978	0.262661	10.648	1.9997	3.36619	0.0317121
131.597	0.487791	0.0930174	0.429656	0.262756	10.6411	1.99968	3.37782	0.0316991
132.101	0.486856	0.0931979	0.429332	0.262852	10.6348	1.99967	3.38946	0.0316959
132.605	0.48592	0.0933794	0.429007	0.262949	10.6289	1.99965	3.40109	0.0316972
133.109	0.484984	0.0935618	0.42868	0.263048	10.6236	1.99964	3.41272	0.0316967
133.613	0.484048	0.0937451	0.428352	0.263147	10.6187	1.99962	3.42435	0.031684
134.118	0.48311	0.0939294	0.428023	0.263247	10.6142	1.9996	3.43597	0.0316386
134.622	0.482173	0.0941147	0.427692	0.263348	10.6102	1.99957	3.44759	0.0315157
135.126	0.481235	0.0943009	0.42736	0.263451	10.6065	1.99954	3.45921	0.031218
135.63	0.480297	0.094488	0.427027	0.263554	10.6033	1.9995	3.47081	0.0305372
136.134	0.479358	0.0946761	0.426692	0.263659	10.6004	1.99944	3.4824	0.0290532
136.639	0.478419	0.094865	0.426355	0.263765	10.5978	1.99934	3.49395	0.0259868
137.143	0.477481	0.0950548	0.426017	0.263872	10.5956	1.99904	3.5053	0.0190815
137.395	0.477011	0.0951501	0.425849	0.263925	10.5946	1.99875	3.51083	0.0334336
137.647	0.476542	0.0952458	0.425679	0.26398	10.5937	1.99868	3.51658	0.0338715
137.899	0.476072	0.0953418	0.42551	0.264034	10.5929	1.99862	3.52234	0.0341935
138.151	0.475602	0.0954381	0.42534	0.264089	10.5921	1.99897	3.52851	0.0490026
138.655	0.474661	0.0956314	0.424998	0.264199	10.5908	1.99905	3.54024	0.0405936
139.16	0.47372	0.0958255	0.424655	0.264311	10.5898	1.9991	3.55193	0.0358481
139.664	0.472779	0.0960203	0.42431	0.264424	10.5891	1.99909	3.56357	0.0352089
140.168	0.471838	0.0962162	0.423964	0.264538	10.5886	1.99916	3.57528	0.0404136
141.176	0.469958	0.0966092	0.423266	0.26477	10.5883	1.99898	3.59839	0.0358765
142.185	0.468085	0.0970028	0.422564	0.265006	10.589	1.99866	3.62136	0.0308078
143.193	0.466228	0.0973945	0.421857	0.265246	10.5906	1.99798	3.64396	0.0256741
144.202	0.464396	0.0977815	0.421149	0.265488	10.5929	1.99611	3.66536	0.022837
145.21	0.4626	0.0981617	0.420447	0.265732	10.5959	1.99201	3.6845	0.0236171
146.218	0.460845	0.0985352	0.419755	0.265976	10.5996	1.98671	3.70236	0.0248084
147.227	0.459135	0.0989023	0.419077	0.26622	10.6039	1.98126	3.72002	0.0254435
148.235	0.457468	0.0992631	0.418411	0.266464	10.6087	1.9759	3.73772	0.02579
149.244	0.455845	0.0996176	0.417759	0.266706	10.6139	1.97064	3.75544	0.0259573
150.252	0.454265	0.0999653	0.417121	0.266946	10.6196	1.96539	3.77312	0.0260058
151.261	0.452728	0.100306	0.416496	0.267185	10.6256	1.96012	3.79072	0.025956
152.269	0.451235	0.100639	0.415885	0.267422	10.632	1.9548	3.8082	0.0258541
153.277	0.449787	0.100965	0.415289	0.267656	10.6387	1.94944	3.82558	0.0257604
154.286	0.448382	0.101283	0.414707	0.267888	10.6456	1.94408	3.84291	0.0257072
155.294	0.447021	0.101593	0.414141	0.268117	10.6528	1.93877	3.86021	0.0256926
156.303	0.445703	0.101896	0.41359	0.268342	10.6601	1.93351	3.87751	0.0257019
157.311	0.444428	0.10219	0.413055	0.268564	10.6676	1.92833	3.89482	0.0257232
158.319	0.443195	0.102477	0.412535	0.268783	10.6752	1.92322	3.91215	0.0257508
159.328	0.442004	0.102755	0.41203	0.268997	10.683	1.91819	3.92949	0.0257834
160.336	0.440854	0.103026	0.41154	0.269208	10.6907	1.91324	3.94685	0.0258212
161.345	0.439744	0.103288	0.411066	0.269414	10.6986	1.90836	3.96424	0.0258652
162.353	0.438675	0.103542	0.410607	0.269616	10.7065	1.90357	3.98165	0.0259165
163.361	0.437646	0.103788	0.410163	0.269813	10.7143	1.89887	3.9991	0.0259763
164.37	0.436654	0.104026	0.409735	0.270006	10.7222	1.89427	4.01659	0.0260459
165.378	0.435701	0.104256	0.409321	0.270194	10.7301	1.88977	4.03413	0.0261269
166.387	0.434785	0.104478	0.408922	0.270377	10.7379	1.88538	4.05173	0.0262212
167.395	0.433905	0.104692	0.408537	0.270555	10.7456	1.88112	4.06941	0.0263307
168.403	0.433059	0.104899	0.408167	0.270728	10.7533	1.87698	4.08716	0.0264577
169.412	0.432247	0.105099	0.407811	0.270897	10.7609	1.873	4.10502	0.0266051
170.42	0.431467	0.105292	0.407468	0.27106	10.7684	1.86917	4.12299	0.0267766
171.429	0.430717	0.105478	0.407138	0.271219	10.7758	1.86553	4.1411	0.0269767
172.437	0.429995	0.105658	0.40682	0.271373	10.7831	1.86209	4.15937	0.0272114
173.445	0.429299	0.105833	0.406514	0.271523	10.7903	1.85887	4.17783	0.0274885
174.454	0.428626	0.106004	0.406219	0.271669	10.7974	1.85591	4.19651	0.0278181
175.462	0.427974	0.106171	0.405933	0.271812	10.8043	1.85324	4.21544	0.0282123
176.471	0.427337	0.106334	0.405656	0.271951	10.8111	1.85089	4.23467	0.0286831
177.479	0.426714	0.106497	0.405386	0.272088	10.8178	1.84891	4.25423	0.0292362
178.487	0.426098	0.106659	0.405121	0.272224	10.8244	1.84734	4.27419	0.0298634
179.496	0.425486	0.106822	0.40486	0.272358	10.8308	1.84622	4.29459	0.0305453
180.504	0.424873	0.106987	0.4046	0.272493	10.8372	1.84559	4.31546	0.0312723
181.513	0.424252	0.107157	0.40434	0.272629	10.8435	1.84543	4.3368	0.0320307
182.521	0.423618	0.107332	0.404077	0.272767	10.8496	1.84573	4.3586	0.0328629
183.529	0.422964	0.107515	0.403809	0.272909	10.8558	1.84661	4.38099	0.0340326
184.538	0.422281	0.10771	0.403533	0.273057	10.8619	1.84837	4.40427	0.0355052
185.546	0.42156	0.107918	0.403245	0.273212	10.868	1.85134	4.42879	0.0380587
186.555	0.420791	0.108143	0.402939	0.273377	10.8741	1.85432	4.45335	0.0376818
187.059	0.420386	0.108262	0.402779	0.273464	10.8772	1.85718	4.46702	0.0386363
187.563	0.419966	0.108386	0.402613	0.273553	10.8803	1.85956	4.48022	0.0394577
188.067	0.419531	0.108515	0.40244	0.273647	10.8834	1.8621	4.4936	0.0400243
188.571	0.419078	0.108649	0.402262	0.273744	10.8866	1.86425	4.50661	0.039901
188.908	0.418766	0.108742	0.402139	0.273811	10.8887	1.86674	4.51634	0.0424794
189.244	0.418446	0.108838	0.402013	0.27388	10.8909	1.86891	4.52576	0.041327
189.58	0.418118	0.108937	0.401883	0.27395	10.893	1.87077	4.53488	0.0423973
189.832	0.417865	0.109012	0.401783	0.274005	10.8947	1.87303	4.5426	0.045975
190.084	0.417608	0.10909	0.401681	0.274061	10.8963	1.87533	4.55035	0.0462483
190.336	0.417346	0.109169	0.401576	0.274117	10.898	1.87786	4.55835	0.049033
190.588	0.417079	0.109249	0.401468	0.274176	10.8997	1.88084	4.5668	0.0436531
191.092	0.416531	0.109412	0.401246	0.274296	10.9031	1.88293	4.57985	0.0436374
191.345	0.41625	0.109496	0.401132	0.274357	10.9049	1.88628	4.58869	0.0527941
191.597	0.415966	0.109581	0.401014	0.27442	10.9066	1.88963	4.59754	0.0487958
191.933	0.415581	0.109695	0.400852	0.274506	10.909	1.89277	4.60802	0.0477887
192.269	0.415191	0.109809	0.400685	0.274594	10.9114	1.8963	4.61891	0.0491582
192.605	0.414797	0.109923	0.400513	0.274684	10.9139	1.90008	4.63006	0.0499496
192.941	0.414403	0.110036	0.400335	0.274775	10.9164	1.90402	4.64139	0.050697
193.277	0.414011	0.110146	0.400152	0.274867	10.9189	1.90806	4.65283	0.0506948
193.613	0.413625	0.110251	0.399963	0.27496	10.9215	1.91146	4.66365	0.0445748
193.95	0.41325	0.11035	0.399772	0.275052	10.9241	1.91216	4.67177	0.0276483
194.286	0.412891	0.110441	0.399581	0.275144	10.9267	1.90877	4.6758	0.0111497
194.622	0.41255	0.110524	0.399397	0.275234	10.9294	1.9029	4.67733	0.00415854
194.958	0.41223	0.1106	0.399222	0.275321	10.9321	1.89616	4.67797	0.00194089
195.294	0.411931	0.110669	0.399055	0.275406	10.9348	1.88914	4.6783	0.00108598
195.63	0.411654	0.11073	0.398898	0.275487	10.9375	1.88201	4.67849	0.000683892
195.966	0.4114	0.110785	0.39875	0.275565	10.9403	1.87484	4.67862	0.000466336
196.303	0.411169	0.110833	0.398612	0.275638	10.9431	1.86766	4.6787	0.000336419
196.639	0.410962	0.110875	0.398484	0.275708	10.9458	1.86048	4.67877	0.00020292
197.143	0.410695	0.110923	0.39831	0.275803	10.95	1.84973	4.67882	0.000116867
197.647	0.410482	0.110956	0.39816	0.275887	10.9541	1.83902	4.67885	5.71222e-05
198.655	0.410221	0.110971	0.39793	0.27602	10.9622	1.81774	4.67887	2.51444e-05
199.664	0.410185	0.110919	0.397796	0.276101	10.9699	1.7967	4.67889	1.62208e-05
200.672	0.410382	0.110797	0.397762	0.276126	10.9771	1.7759	4.67889	1.11638e-05
201.681	0.410819	0.110603	0.39783	0.276093	10.9836	1.75534	4.6789	8.04564e-06
202.689	0.411505	0.110334	0.398003	0.275999	10.9892	1.73501	4.67891	6.0023e-06
203.697	0.412447	0.109989	0.398284	0.275843	10.9938	1.71492	4.67891	4.60056e-06
204.706	0.413658	0.109564	0.398676	0.275622	10.9972	1.69506	4.67891	3.60435e-06
205.714	0.415148	0.109058	0.399183	0.275337	10.9993	1.67543	4.67891	2.87649e-06
206.723	0.416932	0.108468	0.399807	0.274985	11	1.65603	4.67892	2.33351e-06
207.731	0.419028	0.107789	0.400551	0.274568	10.9992	1.63685	4.67892	1.92471e-06
208.739	0.421461	0.107014	0.401418	0.274084	10.9967	1.61789	4.67892	1.61442e-06
209.748	0.424267	0.106134	0.402413	0.273532	10.9924	1.59916	4.67892	1.37437e-06
210.756	0.4275	0.105131	0.403539	0.27291	10.9863	1.58064	4.67892	1.1846e-06
211.765	0.431246	0.103977	0.404801	0.272211	10.9783	1.56233	4.67892	1.03153e-06
212.773	0.435645	0.102622	0.406205	0.271426	10.9681	1.54424	4.67892	9.05845e-07
213.782	0.440925	0.100986	0.407761	0.270536	10.9558	1.52635	4.67892	8.0104e-07
214.79	0.447446	0.0989409	0.409481	0.269512	10.941	1.50867	4.67892	7.12465e-07
215.798	0.45575	0.0963073	0.411384	0.268313	10.9233	1.4912	4.67892	6.36724e-07
216.807	0.466575	0.0928664	0.413498	0.266894	10.9023	1.47393	4.67892	5.71277e-07
217.815	0.480749	0.0884412	0.41586	0.265225	10.8774	1.45686	4.67892	5.1419e-07
218.824	0.498889	0.0830574	0.418508	0.263327	10.848	1.43999	4.67892	4.63959e-07
219.832	0.520972	0.0771024	0.421475	0.261304	10.8139	1.42331	4.67892	5.92483e-07
220.336	0.533246	0.074124	0.423082	0.260295	10.7951	1.41504	4.67892	8.97692e-07
220.84	0.546119	0.0712698	0.424769	0.259318	10.7753	1.40682	4.67892	8.5901e-07
221.345	0.559397	0.0686183	0.426533	0.258391	10.7545	1.39865	4.67892	8.2235e-07
221.849	0.572886	0.0662249	0.428369	0.257529	10.7331	1.39053	4.67893	7.87568e-07
222.353	0.586406	0.0641197	0.43027	0.256739	10.711	1.38246	4.67893	7.54539e-07
222.857	0.599803	0.0623111	0.43223	0.256027	10.6886	1.37443	4.67893	7.23152e-07
223.361	0.612946	0.0607913	0.434243	0.255393	10.666	1.36644	4.67893	6.93309e-07
223.866	0.625729	0.0595427	0.436303	0.254835	10.6433	1.35851	4.67893	4.10016e-07
224.874	0.649901	0.0577676	0.440539	0.253927	10.5983	1.34277	4.67893	2.56173e-07
225.882	0.671835	0.0567996	0.444898	0.25326	10.5546	1.32722	4.67893	2.32303e-07
226.891	0.691217	0.0564779	0.449347	0.252787	10.5129	1.31185	4.67893	2.10712e-07
227.899	0.707812	0.0566808	0.453858	0.252471	10.4737	1.29666	4.67893	1.91222e-07
228.908	0.72141	0.057324	0.458409	0.252279	10.4374	1.28164	4.67893	1.7369e-07
229.916	0.731778	0.0583553	0.46298	0.252189	10.4039	1.2668	4.67893	1.58005e-07
230.924	0.738616	0.0597525	0.467553	0.252188	10.3736	1.25212	4.67893	1.44085e-07
231.933	0.741509	0.0615248	0.472108	0.252269	10.3463	1.23762	4.67893	1.31876e-07
232.941	0.739854	0.0637223	0.476626	0.252434	10.322	1.22329	4.67893	1.95174e-07
233.445	0.737048	0.0650129	0.478864	0.252552	10.3111	1.21618	4.67893	3.33579e-07
233.95	0.732717	0.0664612	0.481084	0.252698	10.301	1.20912	4.67893	3.25197e-07
234.454	0.726645	0.0681023	0.48328	0.252877	10.2917	1.2021	4.67893	3.17679e-07
234.958	0.718539	0.0699888	0.485448	0.253096	10.2832	1.19512	4.67893	3.11038e-07
235.462	0.707982	0.0722011	0.48758	0.253367	10.2756	1.18817	4.67893	3.05289e-07
235.966	0.694357	0.07487	0.489668	0.253709	10.269	1.18127	4.67893	3.80555e-07
236.303	0.683106	0.0770079	0.491028	0.253991	10.2652	1.1767	4.67893	4.96647e-07
236.639	0.66962	0.0795544	0.492357	0.254334	10.2619	1.17214	4.67893	4.9318e-07
236.975	0.653224	0.0826844	0.493646	0.254763	10.2593	1.16759	4.67893	6.87106e-07
237.143	0.643618	0.0845544	0.494272	0.255021	10.2582	1.16533	4.67893	1.07829e-06
237.311	0.632824	0.0866984	0.494883	0.255318	10.2574	1.16307	4.67893	1.31141e-06
237.423	0.624839	0.088318	0.495281	0.255544	10.2569	1.16156	4.67893	1.66238e-06
237.535	0.616104	0.0901254	0.495671	0.255797	10.2566	1.16006	4.67893	1.66067e-06
237.647	0.606487	0.0921611	0.49605	0.256082	10.2564	1.15856	4.67893	1.65915e-06
237.759	0.595818	0.0944786	0.496419	0.256408	10.2563	1.15706	4.67893	1.6578e-06
237.871	0.583873	0.0971494	0.496774	0.256785	10.2564	1.15557	4.67893	1.65661e-06
237.983	0.57035	0.100271	0.497115	0.257228	10.2566	1.15407	4.67893	1.90639e-06
238.067	0.558928	0.102989	0.497359	0.257616	10.257	1.15295	4.67893	2.23989e-06
238.151	0.546151	0.106116	0.497591	0.258066	10.2574	1.15183	4.67893	2.2391e-06
238.235	0.531707	0.109755	0.497809	0.258595	10.2581	1.15071	4.67893	2.57247e-06
238.298	0.519533	0.112904	0.497963	0.259059	10.2587	1.14988	4.67893	3.01728e-06
238.361	0.505956	0.116496	0.498106	0.259597	10.2594	1.14904	4.67893	3.01673e-06
238.424	0.49068	0.120631	0.498238	0.260229	10.2602	1.1482	4.67893	3.01625e-06
238.487	0.473325	0.125431	0.498356	0.260982	10.2613	1.14737	4.67893	3.36203e-06
238.538	0.457622	0.129854	0.498439	0.261697	10.2622	1.1467	4.67893	3.7944e-06
238.588	0.43997	0.134898	0.498511	0.262543	10.2633	1.14603	4.67893	3.79406e-06
238.639	0.420003	0.140672	0.498569	0.263558	10.2646	1.14537	4.67893	3.79376e-06
238.689	0.3973	0.147296	0.498612	0.264791	10.2662	1.1447	4.67893	3.79349e-06
238.739	0.371417	0.154885	0.498638	0.266313	10.2679	1.14403	4.67893	3.79325e-06
238.79	0.341955	0.163529	0.498644	0.268219	10.2701	1.14337	4.67893	3.79304e-06
238.84	0.308706	0.173256	0.498626	0.270634	10.2726	1.1427	4.67893	3.79285e-06
238.891	0.271867	0.183994	0.498584	0.273717	10.2757	1.14204	4.67893	3.79268e-06
238.941	0.232292	0.195547	0.498514	0.277658	10.2794	1.14137	4.67893	3.79253e-06
238.992	0.191612	0.207629	0.498415	0.282663	10.2841	1.14071	4.67893	4.14626e-06
239.034	0.158478	0.217876	0.498309	0.287797	10.2888	1.14015	4.67893	4.57077e-06
239.076	0.127509	0.228127	0.498182	0.293923	10.2944	1.1396	4.67893	4.57067e-06
239.118	0.0998795	0.23828	0.498035	0.301135	10.3011	1.13905	4.67893	4.57058e-06
239.16	0.076359	0.248278	0.497867	0.30951	10.3091	1.13849	4.67893	4.5705e-06
239.202	0.0572338	0.258095	0.497679	0.319104	10.3186	1.13794	4.67893	4.57043e-06
239.244	0.042347	0.267719	0.497471	0.329954	10.3298	1.13739	4.67893	4.14579e-06
239.294	0.02939	0.279012	0.497196	0.344654	10.3456	1.13673	4.67893	3.79192e-06
239.345	0.0207109	0.290028	0.496894	0.361173	10.3646	1.13607	4.67893	3.79188e-06
239.395	0.0151433	0.300771	0.496566	0.379449	10.3869	1.1354	4.67893	3.79184e-06
239.445	0.0116834	0.311245	0.496213	0.399378	10.413	1.13474	4.67893	3.79182e-06
239.496	0.00956947	0.321455	0.495835	0.420809	10.4431	1.13408	4.67893	3.7918e-06
239.546	0.00827618	0.331405	0.495433	0.443553	10.4775	1.13342	4.67893	3.79178e-06
239.597	0.00746735	0.341101	0.495008	0.467389	10.5164	1.13276	4.67893	3.79177e-06
239.647	0.00694019	0.350547	0.494561	0.492071	10.56	1.1321	4.67893	3.79176e-06
239.697	0.00657768	0.359749	0.494092	0.517337	10.6085	1.13144	4.67893	3.79175e-06
239.748	0.00631418	0.36871	0.493602	0.542919	10.6617	1.13078	4.67893	3.79175e-06
239.798	0.00611325	0.377435	0.493092	0.568549	10.7199	1.13013	4.67893	3.79175e-06
239.849	0.00595446	0.38593	0.492563	0.593974	10.783	1.12947	4.67893	3.79175e-06
239.899	0.00582595	0.3942	0.492014	0.618953	10.8507	1.12881	4.67893	3.79175e-06
239.95	0.00572049	0.402247	0.491447	0.643275	10.9231	1.12815	4.67893	3.79174e-06
240	0.00563334	0.410079	0.490863	0.666752	11	1.1275	4.67893	7.68349e-06
