# Supplementary material for: Prediction of Optimal Drug Schedules for Controlling Autophagy
Source: Sci Rep. 2019 Feb 5;9:1428. doi: 10.1038/s41598-019-38763-9 (PMC6363771; doi:10.1038/s41598-019-38763-9)
Supplement: Supplementary file 2 — Supplementary Dataset [file 41598_2019_38763_MOESM2_ESM.zip › autoph_MWE/result/autoph.txt]

PSOPT results summary
=====================

Problem: 					Autophagy mono therapy
CPU time (seconds):				4.019093e+01
NLP solver used: 				IPOPT
Optimal (unscaled) cost function value: 	4.678933e+00
Phase 1 endpoint cost function value:		0.000000e+00
Phase 1 integrated part of the cost: 		3.107826e+00
Phase 1 initial time:				0.000000e+00
Phase 1 final time:				1.200000e+02
Phase 1 maximum relative local error:		1.449225e-02
Phase 2 endpoint cost function value:		0.000000e+00
Phase 2 integrated part of the cost: 		1.571107e+00
Phase 2 initial time:				1.200000e+02
Phase 2 final time:				2.400000e+02
Phase 2 maximum relative local error:		5.558261e-03
NLP solver reports: 				The problem solved!
