# Supplementary material for: Prediction of Optimal Drug Schedules for Controlling Autophagy
Source: Sci Rep. 2019 Feb 5;9:1428. doi: 10.1038/s41598-019-38763-9 (PMC6363771; doi:10.1038/s41598-019-38763-9)
Supplement: Supplementary file 2 — Supplementary Dataset [file 41598_2019_38763_MOESM2_ESM.zip › autoph_MWE/src/main.cxx]

// =========  Code for mono-drug therapy ===============//

#include <stdlib.h>
#include <stdio.h>
#include <psopt.h>

#include "autoph.h"

int autoph(Sol*,void*,psopt_initial*,initial_guess* );

int main(){
  int status = 0;
  Linear_Data data;
  psopt_initial pini;
  initial_guess iguess;
  
  
  //============================   psopt_initial data entry =======================//
  

  int m = 1;  // number of controls
  int n = 5+m+m; // number of states + number of drug concentration + one state to keep track the total drug adminstered 
  
  double t0 = 0.0; // initial time
  double t1 = 120; 
  double t2 = t1 + 120; // final time
  
  DMatrix x0(n);
        double xx0[n]= {0.0028,0.8307,0.5463,0.9474,37.8944,0,0}; // Steady state value for nu = 0.1, en = 0.1
  
  for (int kk = 1; kk<=n; kk++){ 
  	x0(kk) = xx0[kk-1];  
  	}
  double x5f = 10; // target level of autophagy
  pini = {t0,t1,t2,x0,x5f};

  //============================   Linear_Data structure entry =======================//

  // The parameters  nuetrient and energy
  adouble Nu = 0.1;
  adouble En = 0.1;
  
  // choose controls
  int U = 4; // The drug 4 is used to solve the problem. Change the drug number to see the other drugs results
  bool b[6] = {0,0,0,0,0,0};
  b[U-1] = 1;
  
  // Degardation rate of u_i
  
  double kDegU[6];
  kDegU[0] = 0.000309717;
  kDegU[1] = 0.00192541;
  kDegU[2] = 0.00577623;
  kDegU[3] = 0.0115525;
  kDegU[4] = 0.00231049;
  kDegU[5] = 0.00115525;
   
  //=================================  initial guess assign ====================// 
  
  DMatrix A1;
  DMatrix A2;

  
  DMatrix tt1,tt2,t;
  DMatrix x1,x2,x;
  DMatrix u1,u2,u;
  
  
  DMatrix sys1,sys2,sys;
  
  double J1, J2, J;
  DMatrix E1, E2, E;

 
  data = {n,m,Nu,En,kDegU,b};  
  void* dat = &data;
  
   
  string  phase1, phase2;
   
   
  phase1 = "./iguess/phase1/sys.dat";
  phase2 = "./iguess/phase2/sys.dat";
   
  A1.Load(phase1.c_str());
  A2.Load(phase2.c_str());
    
  Sol solution;
    
  iguess = {A1,A2};
  
  // =========== Call PSOPT to solve the autophagy problem =========//
  
  status = autoph(&solution, dat,&pini,&iguess); 
   
  //====================== post processing =======================//
    
    
    tt1     = solution.get_time_in_phase(1);
    tt2     = solution.get_time_in_phase(2);
    t = tt1 || tt2; // control time
    
    x1      = solution.get_states_in_phase(1);
    x2      = solution.get_states_in_phase(2);
    x = x1 || x2; // states 
    


    u1      = solution.get_controls_in_phase(1);
    u2      = solution.get_controls_in_phase(2);
    u = u1 || u2; // controls

    
    J1 = solution.integrated_cost[0]; // total amount for drug phase 1
    J2 = solution.integrated_cost[1]; //total amount for drug phase 2
    J  = solution.get_cost(); // total amount of drug
    
    //======================  Data saving  ================= //
    
   
    E1(1) = x5f;
    E1(2) = J1;
    
    E2(1) = x5f;
    E2(2) = J2;
    
    E(1) = x5f;
    E(2) = J;  
   
    //=================//
    
    sys1 = tt1 && x1 && u1;
    sys2 = tt2 && x2 && u2;
    sys = t && x && u;
    
    sys1.Transpose();
    sys2.Transpose();
    sys.Transpose();
    
    sys1.Save("./result/U4/phase1/sys.dat");
    sys2.Save("./result/U4/phase2/sys.dat");   
    sys.Save("./result/U4/sys.dat");
   
    E1.Save("./result/U4/phase1/energy.dat");
    E2.Save("./result/U4/phase2/energy.dat");
    E.Save("./result/U4/energy.dat");
 
    //================  plotting ====================//
    

    

    
    plot(t,x(5,colon()),"states", "time (s)", "states","AVs");
    plot(t,x(colon(1,4),colon()),"states", "time (s)", "states","x_1(t) x_2(t) x_3(t) x_4(t) ");
    plot(t,x(colon(6,7),colon()),"states", "time (s)", "states","w_4(t) r_4(t)");
    plot(t,u,"controls", "time (s)", "controls","u*_4(t)");
    
     
  
  //=========================  End of file ============//
  
  
  return 0;
}
