# Supplementary material for: Prediction of Optimal Drug Schedules for Controlling Autophagy
Source: Sci Rep. 2019 Feb 5;9:1428. doi: 10.1038/s41598-019-38763-9 (PMC6363771; doi:10.1038/s41598-019-38763-9)
Supplement: Supplementary file 2 — Supplementary Dataset [file 41598_2019_38763_MOESM2_ESM.zip › autoph_MWE/src/autoph.cxx]

//////////////////////////////////////////////////////////////////////////
////////////////        bryson_max_range.cxx         /////////////////////
//////////////////////////////////////////////////////////////////////////
////////////////           PSOPT  Example            /////////////////////
//////////////////////////////////////////////////////////////////////////
//////////////////////////////////////////////////////////////////////////
//////// Title:         Bryson maximum range problem      ////////////////
//////// Last modified: 05 January 2009                   ////////////////
//////// Reference:     Bryson and Ho (1975)              ////////////////
//////// (See PSOPT handbook for full reference)          ////////////////
//////////////////////////////////////////////////////////////////////////
////////     Copyright (c) Victor M. Becerra, 2009        ////////////////
//////////////////////////////////////////////////////////////////////////
//////// This is part of the PSOPT software library, which////////////////
//////// is distributed under the terms of the GNU Lesser ////////////////
//////// General Public License (LGPL)                    ////////////////
//////////////////////////////////////////////////////////////////////////

#include "psopt.h"
#include "autoph.h"


////////////////////////////////////////////////////////////////////////////
///////////////////  Define the main routine ///////////////////////////////
////////////////////////////////////////////////////////////////////////////

int autoph(Sol* solution,void* ptr, psopt_initial* ptr2, initial_guess* ptr3)
{

   Linear_Data data = *(Linear_Data *) ptr;
   psopt_initial pini = *(psopt_initial *) ptr2;
   initial_guess gini = *(initial_guess *) ptr3;
   
   
////////////////////////////////////////////////////////////////////////////
///////////////////  Declare key structures ////////////////////////////////
////////////////////////////////////////////////////////////////////////////

    Alg  algorithm;
    Prob problem;

////////////////////////////////////////////////////////////////////////////
///////////////////  Register problem name  ////////////////////////////////
////////////////////////////////////////////////////////////////////////////

     problem.name        		= "Autophagy mono therapy";
     problem.outfilename         = "./result/autoph.txt";
////////////////////////////////////////////////////////////////////////////
////////////  Define problem level constants & do level 1 setup ////////////
////////////////////////////////////////////////////////////////////////////

    problem.nphases   			= 2;
    problem.nlinkages                   = data.n+data.m+1;

    psopt_level1_setup(problem);

/////////////////////////////////////////////////////////////////////////////
/////////   Define phase related information & do level 2 setup  ////////////
/////////////////////////////////////////////////////////////////////////////

    problem.phases(1).nstates   		= data.n;
    problem.phases(1).ncontrols 		= data.m;
    problem.phases(1).nevents   		= data.n;
    problem.phases(1).npath     		= data.m+1;

    
    problem.phases(2).nstates   		= data.n;
    problem.phases(2).ncontrols 		= data.m;
    problem.phases(2).nevents   		= 0;
    problem.phases(2).npath     		= data.m+1;
    
    
   
    problem.phases(1).nodes                     = 120;
    problem.phases(2).nodes                     = 120;
   
    
   
    psopt_level2_setup(problem, algorithm);


    problem.user_data = ptr;
////////////////////////////////////////////////////////////////////////////
///////////////////  Declare DMatrix objects to store results //////////////
////////////////////////////////////////////////////////////////////////////

    DMatrix x, u, t;
    DMatrix lambda, H;

////////////////////////////////////////////////////////////////////////////
///////////////////  Enter problem bounds information //////////////////////
////////////////////////////////////////////////////////////////////////////

        
    double ep = 1;
    double uuper = 10.0;
    double wuper = 2;
    double ruper = 10.0;
        
//=========================== Phase 1 bounds ============================//

    // State bounds on mTORC1
    problem.phases(1).bounds.lower.states(1) 		= 0.0;
    problem.phases(1).bounds.upper.states(1)	 	= 1.0;
    
    // State bounds on ULK1
    problem.phases(1).bounds.lower.states(2) 		= 0.0;
    problem.phases(1).bounds.upper.states(2) 		= 1.0;
    
    // State bounds on AMPK
    problem.phases(1).bounds.lower.states(3)        = 0.0;
    problem.phases(1).bounds.upper.states(3)        = 1.0;
    
    // State bounds on VPS34
    problem.phases(1).bounds.lower.states(4)        = 0.0;
    problem.phases(1).bounds.upper.states(4)        = 1.0;
    
    // State bounds on Vesicles (no upper)
    problem.phases(1).bounds.lower.states(5)        = 0.0;
    problem.phases(1).bounds.upper.states(5)        = 40.0;


// State bounds on w_i
     
    for (int ii = 1; ii<=data.m; ii++)
   {
    problem.phases(1).bounds.lower.states(5+ii)        = 0.0;
    problem.phases(1).bounds.upper.states(5+ii)        = wuper;
    }
    
// State bounds on r_i
     
    for (int ii = 1; ii<=data.m; ii++)
   {
    problem.phases(1).bounds.lower.states(5+data.m+ii)        = 0.0;
    problem.phases(1).bounds.upper.states(5+data.m+ii)        = ruper;
    }
    
// Control bounds on U_i
    for (int ii = 1; ii<=data.m; ii++)
   {
    problem.phases(1).bounds.lower.controls(ii)      = 0.0;
    problem.phases(1).bounds.upper.controls(ii)      = uuper;
    }
  
 
  
// initial conditions  
    for (int ii = 1; ii<=data.n; ii++)
   {
    problem.phases(1).bounds.lower.events(ii) 		= pini.x0(ii);
    problem.phases(1).bounds.upper.events(ii) 		= pini.x0(ii);
   }
  
    
 
    
//  time bounds    
    problem.phases(1).bounds.lower.StartTime   		= pini.t0;
    problem.phases(1).bounds.upper.StartTime   		= pini.t0;
    problem.phases(1).bounds.lower.EndTime     		= pini.t1;
    problem.phases(1).bounds.upper.EndTime     		= pini.t1;
    
 
  
//  path bounds   
    
    problem.phases(1).bounds.lower.path(1) = 0;
    problem.phases(1).bounds.upper.path(1) = 40;
    
    for (int ii = 1; ii<= data.m; ii++)
    {
    problem.phases(1).bounds.lower.path(1+ii) = 0.0;
    problem.phases(1).bounds.upper.path(1+ii) = wuper; 
    }
//=========================== Phase 2 bounds ============================//

    // State bounds on mTORC1
    problem.phases(2).bounds.lower.states(1) 	    = 0.0;
    problem.phases(2).bounds.upper.states(1)	    = 1.0;
    
    // State bounds on ULK1
    problem.phases(2).bounds.lower.states(2) 	    = 0.0;
    problem.phases(2).bounds.upper.states(2) 	    = 1.0;
    
    // State bounds on AMPK
    problem.phases(2).bounds.lower.states(3)        = 0.0;
    problem.phases(2).bounds.upper.states(3)        = 1.0;
    
    // State bounds on VPS34
    problem.phases(2).bounds.lower.states(4)        = 0.0;
    problem.phases(2).bounds.upper.states(4)        = 1.0;
    
    // State bounds on Vesicles (no upper)
    problem.phases(2).bounds.lower.states(5)        = 0.0;
    problem.phases(2).bounds.upper.states(5)        = 40.0;


// State bounds on w
    
    for (int ii = 1; ii<= data.m; ii++)
    { 
    problem.phases(2).bounds.lower.states(5+ii)        = 0.0;
    problem.phases(2).bounds.upper.states(5+ii)        = wuper;
    }
    
// State bounds on r_i
     
    for (int ii = 1; ii<=data.m; ii++)
    {
    problem.phases(2).bounds.lower.states(5+data.m+ii)        = 0.0;
    problem.phases(2).bounds.upper.states(5+data.m+ii)        = ruper;
    }
    
// Control bounds on U1
    for (int ii = 1; ii<= data.m; ii++)
    {
    problem.phases(2).bounds.lower.controls(ii)      = 0.0;
    problem.phases(2).bounds.upper.controls(ii)      = uuper;
    }
  
 
// initial conditions  
     
     //    no initial condition
    
// final conditions
     
    
    problem.phases(2).bounds.lower.events(1)       	= pini.x5f - ep;
    problem.phases(2).bounds.upper.events(1)  		= pini.x5f + ep;
    
    
    
//  time bounds    
    problem.phases(2).bounds.lower.StartTime   		= pini.t1;
    problem.phases(2).bounds.upper.StartTime   		= pini.t1;
    problem.phases(2).bounds.lower.EndTime     		= pini.t2;
    problem.phases(2).bounds.upper.EndTime     		= pini.t2;
    
//  path bounds    
    problem.phases(2).bounds.lower.path(1) = pini.x5f - ep;
    problem.phases(2).bounds.upper.path(1) = pini.x5f + ep;
    
    for (int ii = 1; ii<= data.m; ii++)
    {
    problem.phases(2).bounds.lower.path(1+ii) = 0.0;
    problem.phases(2).bounds.upper.path(1+ii) = wuper;
    }
  
  
    
// SCALING
    


////////////////////////////////////////////////////////////////////////////
///////////////////  Register problem functions  ///////////////////////////
////////////////////////////////////////////////////////////////////////////


    problem.integrand_cost 	= &integrand_cost;
    problem.endpoint_cost 	= &endpoint_cost;
    problem.dae 		    = &dae;
    problem.events 		    = &events;
    problem.linkages		= &linkages;
    
    
    
    Workspace workspace;
    workspace.user_data = ptr;
////////////////////////////////////////////////////////////////////////////
///////////////////  Define & register initial guess ///////////////////////
////////////////////////////////////////////////////////////////////////////

    DMatrix x_guess, u_guess, time_guess, param_guess, xini, xfinal;
    
    
    int iphase;
    
    //////////////////////  
    
    iphase = 1;
    
    
    gini.A1.Transpose();
    
    int nnodes1      = gini.A1.GetNoCols();
    int nstates1     = problem.phases(iphase).nstates;
    int ncontrols1   = problem.phases(iphase).ncontrols;
     
    
    u_guess    = zeros(ncontrols1, nnodes1);
    x_guess    = zeros(nstates1, nnodes1);
   
    
    u_guess    = gini.A1(colon(1+data.n+1,1+data.n+data.m),colon());
    x_guess    = gini.A1(colon(1+1,1+data.n),colon());
    time_guess = gini.A1(colon(1,1),colon());
    param_guess = -25.0*ones(1,1);
    
    problem.phases(iphase).guess.states   = x_guess;
    problem.phases(iphase).guess.controls = u_guess;
    problem.phases(iphase).guess.time     = time_guess; 
    
    //////////////////////  
    
    iphase = 2;
    
    gini.A2.Transpose();
    
    int nnodes2      = gini.A2.GetNoCols();
    int nstates2     = problem.phases(iphase).nstates;
    int ncontrols2   = problem.phases(iphase).ncontrols;
    
    u_guess    = zeros(ncontrols2, nnodes2);
    x_guess    = zeros(nstates2, nnodes2);
     
    
    u_guess    = gini.A2(colon(1+data.n+1,1+data.n+data.m),colon());
    x_guess    = gini.A2(colon(1+1,1+data.n),colon());
    time_guess = gini.A2(colon(1,1),colon());
    
    param_guess = -25.0*ones(1,1);
    
    problem.phases(iphase).guess.states   = x_guess;
    problem.phases(iphase).guess.controls = u_guess;
    problem.phases(iphase).guess.time     = time_guess; 
   
    ///////////////   Initial guess   end///////////////////


////////////////////////////////////////////////////////////////////////////
//////////////////  Enter algorithm options  //////////////////////////////
////////////////////////////////////////////////////////////////////////////


    algorithm.nlp_method                  = "IPOPT";
    algorithm.scaling                     = "automatic";
    algorithm.defect_scaling              = "jacobian-based";
    algorithm.derivatives                 = "automatic";
    algorithm.nlp_iter_max                = 1500;
    algorithm.nlp_tolerance               = 1.e-6;
    algorithm.ode_tolerance		  = 1.e-6;
    algorithm.mesh_refinement             = "automatic";
    algorithm.mr_max_iterations           = 3;
    algorithm.collocation_method          = "trapezoidal";
   //algorithm.mr_max_increment_factor     = 0.2;
   //algorithm.jac_sparsity_ratio          =  0.11; // 0.05;


   

////////////////////////////////////////////////////////////////////////////
///////////////////  Now call PSOPT to solve the problem   /////////////////
////////////////////////////////////////////////////////////////////////////

    psopt(*solution, problem, algorithm);
    
    return 0;

}

//////////////////////////////////////////////////////////////////////////
///////////////////  Define the end point (Mayer) cost function //////////
//////////////////////////////////////////////////////////////////////////

adouble endpoint_cost(adouble* initial_states, adouble* final_states,
                      adouble* parameters,adouble& t0, adouble& tf,
                      adouble* xad, int iphase, Workspace* workspace)
{
	adouble wf = final_states[CINDEX(6)];

	return 0.;
}

//////////////////////////////////////////////////////////////////////////
///////////////////  Define the integrand (Lagrange) cost function  //////
//////////////////////////////////////////////////////////////////////////

adouble integrand_cost(adouble* states, adouble* controls,
                       adouble* parameters, adouble& time, adouble* xad,
                       int iphase, Workspace* workspace)
{

	void* ptr = workspace->user_data;
	Linear_Data data = *(Linear_Data *) ptr; 

	adouble u;
	adouble f;

	u = controls[CINDEX(1)];
	f = u;

	return f;

}


//////////////////////////////////////////////////////////////////////////
///////////////////  Define the DAE's ////////////////////////////////////
//////////////////////////////////////////////////////////////////////////

void dae(adouble* derivatives, adouble* path, adouble* states,
         adouble* controls, adouble* parameters, adouble& time,
         adouble* xad, int iphase, Workspace* workspace )
{

	void* ptr = workspace->user_data;
   	Linear_Data data = *(Linear_Data *) ptr; 

   	adouble Nutrient = data.Nu;
   	adouble Energy   = data.En;


   
   adouble bUonM = 0.0; adouble mUonM = 10.0; adouble tUonM = 0.3; adouble nUonM = 4.0;
   adouble bAonM = 0.0; adouble mAonM = 10.0; adouble tAonM = 0.6; adouble nAonM = 6.0;
   adouble bAonU = 0.0; adouble mAonU = 6.0; adouble tAonU = 1.0; adouble nAonU = 4.0;
   adouble bMonU = 0.0; adouble mMonU = 6.0; adouble tMonU = 0.6; adouble nMonU = 4.0;
   adouble bUonV = 0.0; adouble mUonV = 6.0; adouble tUonV = 0.5; adouble nUonV = 4.0;
   
   
   adouble kOffU    = 0.1;
   adouble kOnA    = 0.1;
   adouble kOnVpsBase = 0.1;
   adouble kOffVps = 0.3;
   adouble kVis    = 4.0;
   adouble kDegVis = 0.1;
   
   adouble bRap  = 0.0; adouble mRap  = 1.0; adouble tRap  = 0.5; adouble nRap  = 2.0;
   adouble bTasM = 0.0; adouble mTasM = 1.0; adouble tTasM = 0.5; adouble nTasM = 2.0;
   adouble bSbi  = 0.0; adouble mSbi  = 1.0; adouble tSbi  = 0.5; adouble nSbi  = 2.0;
   adouble bDor  = 0.0; adouble mDor  = 1.0; adouble tDor  = 0.5; adouble nDor  = 2.0;
   adouble bA76  = 0.0; adouble mA76  = 1.0; adouble tA76  = 0.5; adouble nA76  = 2.0;
   adouble bTasV = 0.0; adouble mTasV = 1.0; adouble tTasV = 0.5; adouble nTasV = 2.0;
   adouble bSar  = 0.0; adouble mSar  = 1.0; adouble tSar  = 0.5; adouble nSar  = 2.0;
   adouble bBaf  = 0.0; adouble mBaf  = 1.0; adouble tBaf  = 0.5; adouble nBaf  = 2.0;
   
   adouble mTORC1  = states[CINDEX(1)];
   adouble ULK1    = states[CINDEX(2)];
   adouble AMPK    = states[CINDEX(3)];
   adouble VPS34   = states[CINDEX(4)];
   adouble Vesicle = states[CINDEX(5)];
   
   
   
   adouble Rap;
   adouble Tas;
   adouble Sbi;
   adouble Dor;
   adouble A76;
   adouble Sar;
  
   
   
   
  // Control Inputs and other states

   int cind = 1;
   if (data.b[0]){
     Rap     = states[CINDEX(cind+5)];
     derivatives[CINDEX(cind+5) ] =  - data.kDegU[0]*Rap + controls[CINDEX(cind)];
     derivatives[CINDEX(cind+5+data.m) ] =   controls[CINDEX(cind)];
     cind++;
   }
   else{
     Rap     = 0.0;
   }
   
   if (data.b[1]){
     Tas     = states[CINDEX(cind+5)];
     derivatives[CINDEX(cind+5) ] =  - data.kDegU[1]*Tas + controls[CINDEX(cind)];
     derivatives[CINDEX(cind+5+data.m) ] =   controls[CINDEX(cind)];
     cind++;
   }
   else{
     Tas     = 0.0;
   }
   
   if (data.b[2]){
     Sbi     = states[CINDEX(cind+5)];
     derivatives[CINDEX(cind+5) ] =  - data.kDegU[2]*Sbi + controls[CINDEX(cind)];
     derivatives[CINDEX(cind+5+data.m) ] =   controls[CINDEX(cind)];
     cind++;
   }
   else{
     Sbi     = 0.0;
   }
   
   if (data.b[3]){
     Dor     = states[CINDEX(cind+5)];
     derivatives[CINDEX(cind+5) ] =  - data.kDegU[3]*Dor + controls[CINDEX(cind)];
     derivatives[CINDEX(cind+5+data.m) ] =   controls[CINDEX(cind)];
     cind++;
   }
   else{
     Dor     = 0.0;
   }
   
   if (data.b[4]){
     A76     = states[CINDEX(cind+5)];
     derivatives[CINDEX(cind+5) ] =  - data.kDegU[4]*A76 + controls[CINDEX(cind)];
     derivatives[CINDEX(cind+5+data.m) ] =   controls[CINDEX(cind)];
     cind++;
   }
   else{
     A76     = 0.0;
   }
   
   if (data.b[5]){
     Sar     = states[CINDEX(cind+5)];
     derivatives[CINDEX(cind+5) ] =  - data.kDegU[5]*Sar + controls[CINDEX(cind)];
     derivatives[CINDEX(cind+5+data.m) ] =   controls[CINDEX(cind)];
     cind++;
   }
   else{
     Sar     = 0.0;
   }
 
/////////////////////////////  Full System///////////////////


   // derivative of mTORC1
     derivatives[ CINDEX(1) ] =  (1.-mTORC1) * Nutrient * hinh(Rap,bRap,mRap,tRap,nRap) * hinh(Tas,bTasM,mTasM,tTasM,nTasM)
                           - mTORC1 * hact(ULK1,bUonM,mUonM,tUonM,nUonM) * hact(AMPK,bAonM,mAonM,tAonM,nAonM);
   
  // derivative of ULK1  
     derivatives[ CINDEX(2) ] = (1.-ULK1) * hact(AMPK,bAonU,mAonU,tAonU,nAonU) * hinh(Sbi,bSbi,mSbi,tSbi,nSbi)
                            - ULK1 * (kOffU+hact(mTORC1,bMonU,mMonU,tMonU,nMonU));
   // derivative of AMPK         
   derivatives[ CINDEX(3) ] =  (1.-AMPK) * kOnA * hinh(Dor,bDor,mDor,tDor,nDor) 
                            - AMPK * Energy * ULK1 * hinh(A76,bA76,mA76,tA76,nA76);
   
   //derivative of VPS34
   derivatives[ CINDEX(4) ] =  (1.-VPS34) * (kOnVpsBase + hact(ULK1,bUonV,mUonV,tUonV,nUonV) ) * hinh(Tas,bTasV,mTasV,tTasV,nTasV)
                            * hinh(Sar,bSar,mSar,tSar,nSar) - kOffVps * VPS34;
                            
   // derivative of Vesibles
   derivatives[ CINDEX(5) ] = kVis * VPS34 - kDegVis  * Vesicle;
   
     
   
   ////////////////   PATH /////////////////////
   
  
  
  if (iphase == 1) 
  {
  path[ CINDEX(1) ] = states[CINDEX(5)];
  
  for (int ii = 1; ii<=data.m; ii++)
  {
  path[ CINDEX(1+ii) ] = states[CINDEX(5+ii)];}
  }
  
  if (iphase == 2) 
  {
  path[ CINDEX(1) ] = states[CINDEX(5)];
  
  for (int ii = 1; ii<=data.m; ii++)
  {
  path[ CINDEX(1+ii) ] = states[CINDEX(5+ii)];}
  }
/////////////////////////////////////////////////////////////

 
}


////////////////////////////////////////////////////////////////////////////
///////////////////  Define the events function ////////////////////////////
////////////////////////////////////////////////////////////////////////////

void events(adouble* e, adouble* initial_states, adouble* final_states,
            adouble* parameters,adouble& t0, adouble& tf, adouble* xad,
            int iphase, Workspace* workspace)
{

   void* ptr = workspace->user_data;
   Linear_Data data = *(Linear_Data *) ptr; 
   
   if (iphase == 1)
   {

   // initial conditions
   
   for (int ii = 1; ii<=data.n; ii++)
   {
   e[ CINDEX(ii) ] = initial_states[ CINDEX(ii) ];
   }
  
   }
  
   if (iphase == 2)
   {

   // initial conditions
     // no initial condition
   
   // final conditions
	  // no final condition
   
   }

}


///////////////////////////////////////////////////////////////////////////
///////////////////  Define the phase linkages function ///////////////////
///////////////////////////////////////////////////////////////////////////

void linkages( adouble* linkages, adouble* xad, Workspace* workspace)
{
    int index = 0;
    auto_link_2( linkages, &index, xad, 1, 2, workspace );
  
}


////////////////////////////////////////////////////////////////////////////
///////////////////////      END OF FILE     ///////////////////////////////
////////////////////////////////////////////////////////////////////////////
