# Supplementary material for: Prediction of Optimal Drug Schedules for Controlling Autophagy
Source: Sci Rep. 2019 Feb 5;9:1428. doi: 10.1038/s41598-019-38763-9 (PMC6363771; doi:10.1038/s41598-019-38763-9)
Supplement: Supplementary file 2 — Supplementary Dataset [file 41598_2019_38763_MOESM2_ESM.zip › autoph_MWE/src/Makefile]

# examples/PSOPT/autoph3 - src/makefile
#
# NOTES:
#   1) From Betts test suite
#

SRCDIR = .
INCDIR = ../include

include ../make.inc

autoph:
	$(CXX) $(CXXFLAGS) -I$(INCDIR) $(ADOLCINC) $(DMATRIXINC) $(PSOPTINC) $(SPARSEINC) $(IPOPTINC) -c main.cxx autoph.cxx
	
clean:
	rm -f *.o
