# Supplementary material for: Prediction of Optimal Drug Schedules for Controlling Autophagy
Source: Sci Rep. 2019 Feb 5;9:1428. doi: 10.1038/s41598-019-38763-9 (PMC6363771; doi:10.1038/s41598-019-38763-9)
Supplement: Supplementary file 2 — Supplementary Dataset [file 41598_2019_38763_MOESM2_ESM.zip › autoph_MWE/lib/Makefile]

# examples/psopt/autoph1 - lib/makefile
#


SRCDIR = ./src
BINDIR = ../bin
DOCDIR = ../doc
TEXDIR = ../doc/tex
LIBDIR = .
TESTDIR = ./test
INCDIR = ../include

include ../make.inc


autophlib:
	cd $(SRCDIR) && $(MAKE) all
	ar rvs libautoph.a $(SRCDIR)/*.o $(ADOLCLIB)
	
clean:
	cd $(SRCDIR) && $(MAKE) clean
	
.PHONY: autophlib clean	
	
