# Supplementary material for: Prediction of Optimal Drug Schedules for Controlling Autophagy
Source: Sci Rep. 2019 Feb 5;9:1428. doi: 10.1038/s41598-019-38763-9 (PMC6363771; doi:10.1038/s41598-019-38763-9)
Supplement: Supplementary file 2 — Supplementary Dataset [file 41598_2019_38763_MOESM2_ESM.zip › autoph_MWE/lib/src/hact.cxx]

/*
  Compute the hill ativation function 
                                    x**n
    h(x,b,m,t,n) = b + (m-b) * --------------
                                x**n + t**n
*/

#include <stdio.h>
#include <stdlib.h>
#include <math.h>
#include "adouble.h"

adouble hact(adouble x, adouble b, adouble m, adouble t, adouble n){
  if (x.value() <= 0.){
    return b;
  }
  else{
    return (b + (m-b) * pow(x,n) / (pow(x,n) + pow(t,n)));
  }
}
