# Supplementary material for: Prediction of Optimal Drug Schedules for Controlling Autophagy
Source: Sci Rep. 2019 Feb 5;9:1428. doi: 10.1038/s41598-019-38763-9 (PMC6363771; doi:10.1038/s41598-019-38763-9)
Supplement: Supplementary file 2 — Supplementary Dataset [file 41598_2019_38763_MOESM2_ESM.zip › autoph_MWE/lib/src/Makefile]

# examples/psopt/autoph - lib/makefile
#
# 
#


SRCDIR = .
BINDIR = ../../bin
DOCDIR = ../../doc
TEXDIR = ../../doc/tex
LIBDIR = ..
INCDIR = ../../include

include ../../make.inc

all:
	$(CXX) $(CXXFLAGS) -I$(INCDIR) $(ADOLCINC) -c *.cxx

clean:
	rm -f *.o
