# Supplementary material for: Prediction of Optimal Drug Schedules for Controlling Autophagy
Source: Sci Rep. 2019 Feb 5;9:1428. doi: 10.1038/s41598-019-38763-9 (PMC6363771; doi:10.1038/s41598-019-38763-9)
Supplement: Supplementary file 2 — Supplementary Dataset [file 41598_2019_38763_MOESM2_ESM.zip › autoph_MWE/README]

This is an minimum working flow example

The code only solves mono drug therapy problem

PSOPT can be obtained from "https://github.com/PSOPT/psopt"

The installation direction can be found in the doucumentaion of PSOPT.

Unzip the folder "autoph_MWE.zip"

Change/Edit the "make.inc" according to the header files and libraries for PSOPT and other dependencies located at your PC. 

Open a terminal and go to the folder "autoph_MWE"

Type "make cleanall"

Type "make all" on the command prompt to compile and execute the code
